# Supplementary material for: Xylooligosaccharides Enhance Lettuce Root Morphogenesis and Growth Dynamics
Source: Plants (Basel). 2024 Jun 19;13(12):1699. doi: 10.3390/plants13121699 (PMC11207311; doi:10.3390/plants13121699)
Supplement: Supplementary file 1 [file plants-13-01699-s001.zip]

Archive with 1 entries (1 files):
- plants-3049355-supplementary.xlsx
