# Supplementary material for: Xylooligosaccharides Enhance Lettuce Root Morphogenesis and Growth Dynamics
Source: Plants (Basel). 2024 Jun 19;13(12):1699. doi: 10.3390/plants13121699 (PMC11207311; doi:10.3390/plants13121699)
Supplement: Supplementary file 1 [file plants-13-01699-s001.zip › plants-3049355-supplementary.xlsx]

## Sheet: Table S1
Supplementary Table 1. Sequencing data and alignment results of sequencing data with the reference genome
Sample	Raw Reads	Clean Reads	Clean Base（G）	Error Rat（%）	Q30（%）	GC Content（%）
WT1	56745202	52909338	7.94G	0.0003	0.9333	0.4399
WT2	41864788	36515928	5.48G	0.0003	0.9314	0.4828
WT3	50643518	46613130	6.99G	0.0003	0.9318	0.4432
XOS1	44998400	44155436	6.62G	0.0003	0.9406	0.4403
XOS2	41135590	39834354	5.98G	0.0003	0.9375	0.443
XOS3	45947566	44899032	6.73G	0.0003	0.9394	0.439
IBAP1	39361474	38480628	5.77G	0.0003	0.938	0.4411
IBAP2	46161234	45059854	6.76G	0.0003	0.9303	0.4415
IBAP3	39725076	38169562	5.73G	0.0003	0.9349	0.4425
The Q30 percentage is the proportion of nucleotides with a quality value higher than 30. The GC percentage is the proportion of guanidine and cytosine nucleotides among total nucleotides.

## Sheet: Table S2
Supplementary Table 2. Clustering of samples based on sample-to-sample distance
	WT1	WT2	WT3	XOS1	XOS2	XOS3	IBAP1	IBAP2	IBAP3
WT1	1	0.951	0.972	0.948	0.939	0.932	0.932	0.941	0.935
WT2	0.951	1	0.947	0.906	0.907	0.889	0.888	0.897	0.896
WT3	0.972	0.947	1	0.933	0.927	0.92	0.92	0.93	0.926
XOS1	0.948	0.906	0.933	1	0.969	0.985	0.979	0.987	0.971
XOS2	0.939	0.907	0.927	0.969	1	0.968	0.973	0.975	0.987
XOS3	0.932	0.889	0.92	0.985	0.968	1	0.986	0.986	0.975
IBAP1	0.932	0.888	0.92	0.979	0.973	0.986	1	0.985	0.98
IBAP2	0.941	0.897	0.93	0.987	0.975	0.986	0.985	1	0.979
IBAP3	0.935	0.896	0.926	0.971	0.987	0.975	0.98	0.979	1

## Sheet: Table S3
Supplementary Table 5. GO classification of the DEGs induced by XOS in roots of lettuce
GO_accession	Description	Term_type	Over_represented_pValue	Corrected_pValue	DEG_item	DEG_list	Bg_item	Bg_list	Up	Up_Gene_names	Down	Down_Gene_names
GO:0005384	manganese ion transmembrane transporter activity	molecular_function	2e-08	3.24e-05	15	2617	31	29330	3	gene-LOC111914191,gene-LOC111888052,gene-LOC111902997	12	gene-LOC111899556,gene-LOC111907774,gene-LOC111899502,gene-LOC111899500,gene-LOC111904325,gene-LOC111899501,gene-LOC111899557,gene-LOC111904326,gene-LOC111899550,gene-LOC111899503,gene-LOC111899574,Novel00212
GO:0030026	cellular manganese ion homeostasis	biological_process	2e-08	3.24e-05	15	2617	31	29330	3	gene-LOC111888052,gene-LOC111902997,gene-LOC111914191	12	gene-LOC111899550,gene-LOC111904326,gene-LOC111899557,Novel00212,gene-LOC111899503,gene-LOC111899574,gene-LOC111899502,gene-LOC111907774,gene-LOC111899556,gene-LOC111899501,gene-LOC111899500,gene-LOC111904325
GO:0055071	manganese ion homeostasis	biological_process	2e-08	3.24e-05	15	2617	31	29330	3	gene-LOC111914191,gene-LOC111888052,gene-LOC111902997	12	gene-LOC111899556,gene-LOC111907774,gene-LOC111899502,gene-LOC111899500,gene-LOC111904325,gene-LOC111899501,gene-LOC111899557,gene-LOC111904326,gene-LOC111899550,gene-LOC111899503,gene-LOC111899574,Novel00212
GO:0003777	microtubule motor activity	molecular_function	2.49e-07	0.00030177	35	2617	114	29330	33	gene-LOC111915582,gene-LOC111914930,gene-LOC111913787,gene-LOC111884341,gene-LOC111917864,gene-LOC111895724,gene-LOC111918214,gene-LOC111918101,gene-LOC111895774,gene-LOC111884385,gene-LOC111889633,gene-LOC111914199,gene-LOC111882601,Novel00184,gene-LOC111898828,gene-LOC111905110,gene-LOC111920706,gene-LOC111915723,gene-LOC111882187,gene-LOC111896312,gene-LOC111919082,gene-LOC111921564,gene-LOC11…	2	gene-LOC111914791,gene-LOC111878876
GO:0007018	microtubule-based movement	biological_process	6.43e-07	0.00062502	36	2617	128	29330	33	gene-LOC111919082,gene-LOC111896312,gene-LOC111899143,gene-LOC111921564,gene-LOC111908519,gene-LOC111900376,gene-LOC111879659,gene-LOC111920706,gene-LOC111915723,gene-LOC111882187,gene-LOC111912470,gene-LOC111903715,gene-LOC111905318,gene-LOC111896985,gene-LOC111876169,gene-LOC111894567,gene-LOC111921045,gene-LOC111917864,gene-LOC111895724,gene-LOC111918214,gene-LOC111884341,gene-LOC111913787,gen…	3	gene-LOC111914791,gene-LOC111878876,gene-LOC111921221
GO:0016798	hydrolase activity, acting on glycosyl bonds	molecular_function	1.62e-06	0.0013076	85	2617	577	29330	47	gene-LOC111882268,gene-LOC111916943,gene-LOC111903472,gene-LOC111915829,gene-LOC111895854,gene-LOC111878524,gene-LOC111895177,gene-LOC111894469,gene-LOC111884223,gene-LOC111917978,gene-LOC111891400,gene-LOC111883176,gene-LOC111918838,gene-LOC111890053,gene-LOC111878847,gene-LOC111886803,gene-LOC111917499,gene-LOC111904562,gene-LOC111906982,gene-LOC111897361,gene-LOC111889810,gene-LOC111894291,gen…	38	gene-LOC111886056,gene-LOC111902650,gene-LOC111909624,gene-LOC111902686,gene-LOC111918472,gene-LOC111894582,gene-LOC111905046,gene-LOC111887389,gene-LOC111911271,gene-LOC111892932,gene-LOC111905140,gene-LOC111903250,gene-LOC111911793,gene-LOC111917739,gene-LOC111920812,gene-LOC111915136,gene-LOC111909626,gene-LOC111899513,gene-LOC111882774,Novel00921,gene-LOC111894037,gene-LOC111917073,gene-LOC11…
GO:0004553	hydrolase activity, hydrolyzing O-glycosyl compounds	molecular_function	2.24e-06	0.0015555	80	2617	535	29330	42	gene-LOC111903472,gene-LOC111895854,gene-LOC111915829,gene-LOC111916943,gene-LOC111917978,gene-LOC111884223,gene-LOC111895177,gene-LOC111894469,gene-LOC111878524,gene-LOC111904562,gene-LOC111886803,gene-LOC111878847,gene-LOC111918838,gene-LOC111883176,gene-LOC111890053,gene-LOC111894291,gene-LOC111906982,gene-LOC111897361,gene-LOC111889810,gene-LOC111908422,gene-LOC111887443,gene-LOC111907105,gen…	38	gene-LOC111886056,gene-LOC111909624,gene-LOC111902650,gene-LOC111892932,gene-LOC111911271,gene-LOC111905046,gene-LOC111887389,gene-LOC111894582,gene-LOC111902686,gene-LOC111918472,gene-LOC111915136,gene-LOC111909626,gene-LOC111899513,gene-LOC111920812,gene-LOC111917739,gene-LOC111903250,gene-LOC111905140,gene-LOC111911793,gene-LOC111919038,gene-LOC111917073,gene-LOC111894037,gene-LOC111882774,Nov…
GO:0003774	motor activity	molecular_function	1.47e-05	0.0089412	40	2617	159	29330	38	gene-LOC111896985,gene-LOC111876169,gene-LOC111894567,gene-LOC111921045,gene-LOC111912470,gene-LOC111903715,gene-LOC111881289,gene-LOC111905318,gene-LOC111887280,gene-LOC111915723,gene-LOC111882187,gene-LOC111920706,gene-LOC111908519,gene-LOC111900376,gene-LOC111879659,gene-LOC111890586,gene-LOC111919082,gene-LOC111896312,gene-LOC111899143,gene-LOC111921564,gene-LOC111914199,gene-LOC111889633,gen…	2	gene-LOC111878876,gene-LOC111914791
GO:0004857	enzyme inhibitor activity	molecular_function	5.33e-05	0.02704	44	2617	284	29330	16	gene-LOC111898262,gene-LOC111910844,gene-LOC111917933,Novel00524,gene-LOC111880299,gene-LOC111898155,gene-LOC111909953,gene-LOC111910845,gene-LOC111906889,gene-LOC111904536,gene-LOC111876943,gene-LOC111904517,gene-LOC111882249,gene-LOC111885965,gene-LOC111885157,gene-LOC111888764	28	gene-LOC111917730,gene-LOC111878960,gene-LOC111884300,gene-LOC111878227,gene-LOC111898121,gene-LOC111895009,gene-LOC111910852,Novel00310,gene-LOC111888859,gene-LOC111885226,gene-LOC111913194,gene-LOC111890710,gene-LOC111908173,gene-LOC111911739,gene-LOC111897287,gene-LOC111911738,gene-LOC111882853,gene-LOC111906326,gene-LOC111910853,gene-LOC111882848,gene-LOC111901719,gene-LOC111910372,gene-LOC11…
GO:0008017	microtubule binding	molecular_function	5.57e-05	0.02704	39	2617	189	29330	38	gene-LOC111914930,gene-LOC111915582,gene-LOC111919276,gene-LOC111902743,gene-LOC111895774,gene-LOC111918101,gene-LOC111917864,gene-LOC111895724,gene-LOC111918214,gene-LOC111913787,gene-LOC111884341,gene-LOC111914199,gene-LOC111889633,gene-LOC111884385,gene-LOC111905110,gene-LOC111893263,gene-LOC111891822,gene-LOC111882601,gene-LOC111880723,Novel00184,gene-LOC111898828,gene-LOC111915723,gene-LOC11…	1	gene-LOC111883728
GO:0036094	small molecule binding	molecular_function	6.22e-05	0.02745	595	2617	4975	29330	457	gene-LOC111880618,gene-LOC111916322,gene-LOC111877010,gene-LOC111914195,gene-LOC111880805,gene-LOC111899464,gene-LOC111898262,gene-LOC111900240,gene-LOC111915723,gene-LOC111908664,gene-LOC111907761,gene-LOC111908498,gene-LOC111884385,gene-LOC111900459,gene-LOC111895786,gene-LOC111899410,gene-LOC111911287,gene-LOC111879242,gene-LOC111910573,gene-LOC111883309,gene-LOC111916168,gene-LOC111908500,gen…	138	gene-LOC111885687,gene-LOC111916019,gene-LOC111898603,gene-LOC111899339,gene-LOC111881704,gene-LOC111910525,gene-LOC111879406,gene-LOC111896357,gene-LOC111909270,gene-LOC111899693,gene-LOC111884548,gene-LOC111916611,gene-LOC111916337,gene-LOC111886559,gene-LOC111903827,gene-LOC111897844,gene-LOC111916519,gene-LOC111904732,gene-LOC111897395,gene-LOC111907977,gene-LOC111887025,gene-LOC111906430,Nov…
GO:0007017	microtubule-based process	biological_process	9.71e-05	0.039308	43	2617	226	29330	37	gene-LOC111884385,gene-LOC111914199,gene-LOC111889633,gene-LOC111882601,gene-LOC111898828,Novel00184,gene-LOC111905110,gene-LOC111915582,gene-LOC111885922,gene-LOC111914930,gene-LOC111895724,gene-LOC111917864,gene-LOC111918214,gene-LOC111884341,gene-LOC111913787,gene-LOC111895774,gene-LOC111918101,gene-LOC111893271,gene-LOC111896985,gene-LOC111894567,gene-LOC111876169,gene-LOC111921045,gene-LOC11…	6	gene-LOC111921221,gene-LOC111886849,gene-LOC111883728,gene-LOC111895436,gene-LOC111878876,gene-LOC111914791
GO:0000166	nucleotide binding	molecular_function	0.0001368	0.04746	575	2617	4810	29330	447	gene-LOC111919750,gene-LOC111885355,gene-LOC111894863,gene-LOC111893517,gene-LOC111916336,gene-LOC111909982,gene-LOC111881403,gene-LOC111901716,Novel00184,gene-LOC111896824,gene-LOC111917669,gene-LOC111921412,gene-LOC111891018,gene-LOC111920542,gene-LOC111878025,gene-LOC111881315,gene-LOC111888167,gene-LOC111881093,gene-LOC111897879,gene-LOC111877866,gene-LOC111914355,gene-LOC111909806,gene-LOC11…	128	gene-LOC111909074,gene-LOC111882382,gene-LOC111892240,gene-LOC111918612,gene-LOC111890516,gene-LOC111921221,gene-LOC111887980,gene-LOC111900160,gene-LOC111907207,gene-LOC111915024,gene-LOC111895594,gene-LOC111890755,gene-LOC111911448,gene-LOC111893653,gene-LOC111917960,gene-LOC111903239,gene-LOC111877982,gene-LOC111911859,gene-LOC111909595,gene-LOC111914648,gene-LOC111879968,gene-LOC111878824,gen…
GO:1901265	nucleoside phosphate binding	molecular_function	0.0001368	0.04746	575	2617	4810	29330	447	gene-LOC111875928,gene-LOC111912651,gene-LOC111907937,gene-LOC111882187,gene-LOC111880145,gene-LOC111878527,gene-LOC111895521,gene-LOC111910571,gene-LOC111879637,gene-LOC111880972,gene-LOC111900376,gene-LOC111890586,gene-LOC111893046,gene-LOC111910636,gene-LOC111879659,gene-LOC111902129,gene-LOC111900591,gene-LOC111911275,gene-LOC111880690,gene-LOC111919865,gene-LOC111917539,gene-LOC111910684,gen…	128	gene-LOC111913233,gene-LOC111903111,gene-LOC111902361,gene-LOC111883974,gene-LOC111900647,gene-LOC111899550,gene-LOC111912665,gene-LOC111890701,gene-LOC111899404,gene-LOC111876205,gene-LOC111909024,gene-LOC111910647,gene-LOC111919228,gene-LOC111912378,gene-LOC111889035,gene-LOC111907255,gene-LOC111882482,gene-LOC111886038,gene-LOC111901946,gene-LOC111901776,gene-LOC111894434,gene-LOC111882607,gen…
GO:0000808	origin recognition complex	cellular_component	0.00018293	0.059233	9	2617	25	29330	4	gene-LOC111915952,gene-LOC111882933,gene-LOC111902671,gene-LOC111921208	5	gene-LOC111886937,gene-LOC111876101,gene-LOC111899745,gene-LOC111902715,gene-LOC111884564
GO:0008150	biological_process	biological_process	0.00025427	0.073031	1900	2617	20047	29330	1127	gene-LOC111877441,gene-LOC111884864,gene-LOC111917978,gene-LOC111905001,Novel00810,gene-LOC111883957,gene-LOC111904412,gene-LOC111921287,gene-LOC111918153,gene-LOC111882933,Novel00397,gene-LOC111905996,gene-LOC111901863,gene-LOC111894167,gene-LOC111905325,gene-LOC111896123,gene-LOC111888246,gene-LOC111907961,gene-LOC111880629,gene-LOC111910237,Novel01370,gene-LOC111916893,gene-LOC111914063,gene-L…	773	gene-LOC111912014,gene-LOC111893646,Novel01076,gene-LOC111911448,gene-LOC111890755,gene-LOC111902650,gene-LOC111908954,gene-LOC111896924,gene-LOC111912345,gene-LOC111919369,gene-LOC111908120,gene-LOC111888858,gene-LOC111903230,gene-LOC111914149,gene-LOC111877284,gene-LOC111893653,gene-LOC111877939,gene-LOC111902686,gene-LOC111898121,gene-LOC111921221,gene-LOC111877013,gene-LOC111917732,gene-LOC11…
GO:0006928	movement of cell or subcellular component	biological_process	0.00025562	0.073031	48	2617	266	29330	42	gene-LOC111882601,gene-LOC111880723,Novel00184,gene-LOC111898828,gene-LOC111905110,gene-LOC111894255,gene-LOC111884385,gene-LOC111914199,gene-LOC111889633,gene-LOC111884864,gene-LOC111917864,gene-LOC111895724,gene-LOC111918214,gene-LOC111913787,gene-LOC111884341,gene-LOC111894815,gene-LOC111895774,gene-LOC111918101,gene-LOC111915582,gene-LOC111912730,gene-LOC111914930,gene-LOC111912470,gene-LOC11…	6	gene-LOC111888901,gene-LOC111921221,gene-LOC111905139,gene-LOC111878876,gene-LOC111901461,gene-LOC111914791
GO:0043565	sequence-specific DNA binding	molecular_function	0.00028793	0.07314	54	2617	388	29330	30	gene-LOC111881886,gene-LOC111906611,gene-LOC111891013,gene-LOC111915264,gene-LOC111907346,gene-LOC111897420,gene-LOC111906707,gene-LOC111894638,gene-LOC111908069,gene-LOC111878497,gene-LOC111878314,gene-LOC111901068,gene-LOC111909828,Novel00810,gene-LOC111898199,gene-LOC111876599,gene-LOC111882024,gene-LOC111892354,gene-LOC111901318,gene-LOC111907925,gene-LOC111891267,gene-LOC111905659,gene-LOC11…	24	gene-LOC111910665,gene-LOC111879639,gene-LOC111897649,gene-LOC111879638,gene-LOC111918301,gene-LOC111915859,gene-LOC111900227,Novel00741,gene-LOC111909817,gene-LOC111914176,gene-LOC111888901,gene-LOC111909814,gene-LOC111911448,gene-LOC111891112,gene-LOC111876272,gene-LOC111890757,gene-LOC111878227,gene-LOC111886513,gene-LOC111917279,gene-LOC111894986,gene-LOC111882421,gene-LOC111905041,gene-LOC11…
GO:0015631	tubulin binding	molecular_function	0.00029351	0.07314	45	2617	259	29330	41	gene-LOC111884385,gene-LOC111914199,gene-LOC111889633,gene-LOC111898828,Novel00184,gene-LOC111882601,gene-LOC111880723,gene-LOC111905110,gene-LOC111893263,gene-LOC111891822,gene-LOC111878661,gene-LOC111919276,gene-LOC111915582,gene-LOC111914930,gene-LOC111895724,gene-LOC111917864,gene-LOC111918214,gene-LOC111884341,gene-LOC111913787,gene-LOC111895774,gene-LOC111918101,gene-LOC111902743,gene-LOC11…	4	gene-LOC111883728,gene-LOC111880989,gene-LOC111912325,gene-LOC111906864
GO:0043138	3-5 DNA helicase activity	molecular_function	0.0003068	0.07314	5	2617	7	29330	4	gene-LOC111896309,gene-LOC111888247,gene-LOC111877989,gene-LOC111904996	1	Novel00718
GO:0005975	carbohydrate metabolic process	biological_process	0.00031857	0.07314	137	2617	1111	29330	79	gene-LOC111893167,gene-LOC111915755,gene-LOC111906142,gene-LOC111881480,gene-LOC111890388,gene-LOC111914051,gene-LOC111888765,gene-LOC111910631,gene-LOC111876276,gene-LOC111894355,gene-LOC111905103,gene-LOC111877438,gene-LOC111918933,gene-LOC111884462,gene-LOC111887443,gene-LOC111906912,gene-LOC111907105,gene-LOC111885355,gene-LOC111880317,gene-LOC111899205,gene-LOC111914063,gene-LOC111891787,gen…	58	gene-LOC111889594,gene-LOC111906430,gene-LOC111899382,gene-LOC111903899,gene-LOC111893107,gene-LOC111911913,gene-LOC111918803,gene-LOC111890097,gene-LOC111910647,gene-LOC111890876,gene-LOC111920034,gene-LOC111877512,gene-LOC111897800,gene-LOC111919038,gene-LOC111892955,gene-LOC111917073,gene-LOC111894037,gene-LOC111882774,gene-LOC111909626,gene-LOC111915136,gene-LOC111899117,gene-LOC111899513,gen…
GO:1901362	organic cyclic compound biosynthetic process	biological_process	0.00033129	0.07314	379	2617	3602	29330	219	gene-LOC111920121,gene-LOC111901970,gene-LOC111897340,gene-LOC111909323,gene-LOC111896123,gene-LOC111879661,gene-LOC111892555,gene-LOC111905325,gene-LOC111894167,gene-LOC111890855,gene-LOC111908069,gene-LOC111913537,gene-LOC111878497,gene-LOC111881438,gene-LOC111916523,gene-LOC111917273,gene-LOC111877456,Novel01134,gene-LOC111887254,Novel00810,gene-LOC111920794,gene-LOC111917978,gene-LOC111876188…	160	gene-LOC111888881,gene-LOC111917488,gene-LOC111915859,gene-LOC111894982,gene-LOC111900227,gene-LOC111891558,gene-LOC111911448,gene-LOC111891112,gene-LOC111893646,gene-LOC111918857,gene-LOC111917279,gene-LOC111896121,gene-LOC111918540,gene-LOC111902493,gene-LOC111876113,gene-LOC111905373,gene-LOC111913910,gene-LOC111898833,gene-LOC111918033,gene-LOC111908120,gene-LOC111917073,gene-LOC111891620,gen…
GO:0019438	aromatic compound biosynthetic process	biological_process	0.00036235	0.076519	356	2617	3363	29330	207	gene-LOC111876188,gene-LOC111895057,gene-LOC111880401,gene-LOC111877163,gene-LOC111888024,gene-LOC111892691,gene-LOC111902663,gene-LOC111901924,gene-LOC111912492,gene-LOC111921045,gene-LOC111909323,gene-LOC111901970,gene-LOC111897340,gene-LOC111920121,gene-LOC111905325,gene-LOC111892555,gene-LOC111879661,gene-LOC111896123,gene-LOC111894167,gene-LOC111913537,gene-LOC111908069,gene-LOC111916523,gen…	149	gene-LOC111917279,gene-LOC111918857,gene-LOC111896121,gene-LOC111876113,gene-LOC111902493,gene-LOC111918540,gene-LOC111905373,gene-LOC111898833,gene-LOC111913910,gene-LOC111918033,gene-LOC111908120,gene-LOC111888881,gene-LOC111915859,gene-LOC111917488,gene-LOC111900227,gene-LOC111894982,gene-LOC111891558,gene-LOC111911448,gene-LOC111891112,gene-LOC111893646,gene-LOC111915083,gene-LOC111882421,gen…
GO:0043168	anion binding	molecular_function	0.00044734	0.090531	570	2617	4819	29330	441	gene-LOC111879242,gene-LOC111899410,gene-LOC111911287,gene-LOC111884385,gene-LOC111895786,gene-LOC111910573,gene-LOC111883309,gene-LOC111916168,gene-LOC111916521,gene-LOC111921471,gene-LOC111908500,gene-LOC111877010,gene-LOC111916322,gene-LOC111880618,gene-LOC111880805,gene-LOC111914195,gene-LOC111915723,gene-LOC111899464,gene-LOC111898262,gene-LOC111900240,gene-LOC111907761,gene-LOC111908498,gen…	129	gene-LOC111896357,gene-LOC111899693,gene-LOC111909270,gene-LOC111916611,gene-LOC111884548,gene-LOC111916019,gene-LOC111885687,gene-LOC111898603,gene-LOC111881704,gene-LOC111899339,gene-LOC111910525,gene-LOC111897395,gene-LOC111907977,gene-LOC111916337,gene-LOC111886559,gene-LOC111903827,gene-LOC111916519,gene-LOC111904732,gene-LOC111897844,gene-LOC111886635,gene-LOC111894779,gene-LOC111884747,gen…
GO:0020037	heme binding	molecular_function	0.00046697	0.090723	81	2617	647	29330	35	gene-LOC111893132,gene-LOC111881421,gene-LOC111899161,gene-LOC111890733,gene-LOC111889315,gene-LOC111892514,gene-LOC111912938,gene-LOC111920155,gene-LOC111920797,gene-LOC111890232,gene-LOC111897315,gene-LOC111897536,gene-LOC111893133,gene-LOC111880081,gene-LOC111919208,gene-LOC111887245,gene-LOC111901298,gene-LOC111910251,gene-LOC111880723,gene-LOC111912924,gene-LOC111920769,gene-LOC111916630,gen…	46	gene-LOC111884821,gene-LOC111904309,gene-LOC111893148,gene-LOC111890493,gene-LOC111877136,gene-LOC111880123,gene-LOC111894964,gene-LOC111878774,gene-LOC111896412,gene-LOC111907014,gene-LOC111921768,gene-LOC111903785,gene-LOC111882421,gene-LOC111902773,gene-LOC111910447,gene-LOC111886985,gene-LOC111878787,gene-LOC111914792,gene-LOC111897614,gene-LOC111911707,gene-LOC111900983,gene-LOC111901125,gen…
GO:0016491	oxidoreductase activity	molecular_function	0.00049105	0.091732	294	2617	2806	29330	144	gene-LOC111890855,gene-LOC111904660,gene-LOC111877733,gene-LOC111878889,gene-LOC111919245,gene-LOC111876052,gene-LOC111885122,gene-LOC111880936,gene-LOC111884460,gene-LOC111885712,gene-LOC111882479,gene-LOC111876255,gene-LOC111883097,gene-LOC111908144,gene-LOC111885355,gene-LOC111889315,gene-LOC111900625,gene-LOC111920797,gene-LOC111918997,gene-LOC111906951,gene-LOC111920155,gene-LOC111881421,gen…	150	gene-LOC111894282,gene-LOC111891035,gene-LOC111876874,gene-LOC111886671,gene-LOC111886625,gene-LOC111912345,gene-LOC111903893,gene-LOC111905519,gene-LOC111909735,gene-LOC111904508,gene-LOC111910239,gene-LOC111912014,gene-LOC111911707,gene-LOC111896140,gene-LOC111890671,gene-LOC111913069,gene-LOC111891929,gene-LOC111904298,gene-LOC111914293,gene-LOC111894961,gene-LOC111909074,gene-LOC111891620,gen…
GO:0018130	heterocycle biosynthetic process	biological_process	0.00057871	0.097901	359	2617	3412	29330	209	gene-LOC111903705,gene-LOC111891985,gene-LOC111883473,gene-LOC111880896,gene-LOC111899851,gene-LOC111884099,gene-LOC111876706,gene-LOC111901068,gene-LOC111877717,gene-LOC111902161,gene-LOC111909449,gene-LOC111905659,gene-LOC111914922,gene-LOC111877226,gene-LOC111881536,gene-LOC111908928,gene-LOC111911172,gene-LOC111893552,gene-LOC111896032,gene-LOC111894567,gene-LOC111879046,gene-LOC111883477,gen…	150	gene-LOC111897395,gene-LOC111893089,gene-LOC111915759,gene-LOC111905114,gene-LOC111906076,gene-LOC111879639,gene-LOC111893223,gene-LOC111910384,gene-LOC111876171,gene-LOC111890393,gene-LOC111889242,gene-LOC111882484,gene-LOC111898384,gene-LOC111888653,gene-LOC111890903,gene-LOC111895535,gene-LOC111886559,gene-LOC111911793,gene-LOC111909395,gene-LOC111894603,gene-LOC111921603,gene-LOC111906284,gen…
GO:0000079	regulation of cyclin-dependent protein serine/threonine kinase activity	biological_process	0.0006047	0.097901	5	2617	10	29330	1	gene-LOC111896605	4	gene-LOC111913455,gene-LOC111917629,gene-LOC111886418,gene-LOC111896030
GO:0071900	regulation of protein serine/threonine kinase activity	biological_process	0.0006047	0.097901	5	2617	10	29330	1	gene-LOC111896605	4	gene-LOC111896030,gene-LOC111913455,gene-LOC111886418,gene-LOC111917629
GO:1904029	regulation of cyclin-dependent protein kinase activity	biological_process	0.0006047	0.097901	5	2617	10	29330	1	gene-LOC111896605	4	gene-LOC111913455,gene-LOC111886418,gene-LOC111917629,gene-LOC111896030
GO:0046915	transition metal ion transmembrane transporter activity	molecular_function	0.00071309	0.11172	19	2617	94	29330	5	gene-LOC111914191,gene-LOC111912473,gene-LOC111902997,gene-LOC111888052,gene-LOC111901186	14	gene-LOC111907774,gene-LOC111904325,gene-LOC111899501,gene-LOC111904326,gene-LOC111916539,gene-LOC111899557,gene-LOC111899550,gene-LOC111899556,gene-LOC111899502,gene-LOC111899500,gene-LOC111899574,gene-LOC111899503,gene-LOC111895535,Novel00212
GO:0032559	adenyl ribonucleotide binding	molecular_function	0.00082286	0.12489	497	2617	4086	29330	404	gene-LOC111893105,gene-LOC111895774,gene-LOC111893851,gene-LOC111921583,gene-LOC111891431,gene-LOC111877001,gene-LOC111906235,gene-LOC111908357,gene-LOC111915140,gene-LOC111889671,gene-LOC111916830,gene-LOC111909953,gene-LOC111908478,gene-LOC111920805,gene-LOC111878765,gene-LOC111906017,gene-LOC111878524,gene-LOC111916408,gene-LOC111912362,gene-LOC111908484,gene-LOC111906234,gene-LOC111906289,gen…	93	gene-LOC111892039,gene-LOC111882607,gene-LOC111898602,gene-LOC111887432,gene-LOC111901776,gene-LOC111894434,gene-LOC111895297,gene-LOC111882482,gene-LOC111907255,gene-LOC111901842,gene-LOC111892746,gene-LOC111893069,gene-LOC111896358,gene-LOC111903576,gene-LOC111889355,gene-LOC111879294,gene-LOC111884838,gene-LOC111886809,gene-LOC111877190,gene-LOC111891529,gene-LOC111885809,gene-LOC111902114,gen…
GO:0032553	ribonucleotide binding	molecular_function	0.00086868	0.12785	521	2617	4349	29330	416	gene-LOC111907143,gene-LOC111919506,gene-LOC111878453,gene-LOC111909939,gene-LOC111879684,gene-LOC111915872,gene-LOC111904932,gene-LOC111904250,gene-LOC111878579,gene-LOC111920828,gene-LOC111877515,gene-LOC111898155,gene-LOC111889681,gene-LOC111878455,gene-LOC111906917,gene-LOC111880240,gene-LOC111895080,gene-LOC111913054,gene-LOC111903617,gene-LOC111907416,gene-LOC111883323,gene-LOC111913214,gen…	105	gene-LOC111884664,Novel01132,gene-LOC111906430,gene-LOC111887025,gene-LOC111920745,gene-LOC111894779,gene-LOC111886635,gene-LOC111896121,gene-LOC111898833,gene-LOC111918469,gene-LOC111917488,gene-LOC111910732,gene-LOC111899339,gene-LOC111910525,gene-LOC111916019,gene-LOC111885687,gene-LOC111899693,gene-LOC111909270,gene-LOC111896357,gene-LOC111916611,gene-LOC111884548,gene-LOC111903827,gene-LOC11…
GO:0034654	nucleobase-containing compound biosynthetic process	biological_process	0.00093814	0.13286	335	2617	3185	29330	193	gene-LOC111883477,gene-LOC111894567,gene-LOC111896032,gene-LOC111893552,gene-LOC111911172,gene-LOC111881536,gene-LOC111908928,gene-LOC111877226,gene-LOC111905659,gene-LOC111914922,gene-LOC111909449,gene-LOC111902161,gene-LOC111901068,gene-LOC111877717,gene-LOC111876706,gene-LOC111884099,gene-LOC111899851,gene-LOC111880896,gene-LOC111883473,gene-LOC111903705,gene-LOC111894525,gene-LOC111905745,gen…	142	gene-LOC111911793,gene-LOC111886559,gene-LOC111890903,gene-LOC111888653,gene-LOC111898384,gene-LOC111882484,gene-LOC111889242,gene-LOC111890393,gene-LOC111876171,gene-LOC111910384,gene-LOC111893223,gene-LOC111879639,gene-LOC111906076,gene-LOC111905114,gene-LOC111915759,gene-LOC111893089,gene-LOC111897395,gene-LOC111896154,gene-LOC111917134,gene-LOC111883256,gene-LOC111910525,gene-LOC111910382,gen…
GO:0046906	tetrapyrrole binding	molecular_function	0.00097351	0.13286	81	2617	660	29330	35	gene-LOC111876255,gene-LOC111895162,gene-LOC111885088,gene-LOC111886517,gene-LOC111884415,gene-LOC111890216,gene-LOC111886443,gene-LOC111876061,gene-LOC111876052,gene-LOC111916630,gene-LOC111880723,gene-LOC111912924,gene-LOC111920769,gene-LOC111919326,gene-LOC111889182,gene-LOC111877549,gene-LOC111889895,gene-LOC111890232,gene-LOC111897536,gene-LOC111897315,gene-LOC111901298,gene-LOC111910251,gen…	46	Novel00310,gene-LOC111916429,gene-LOC111876228,gene-LOC111907130,gene-LOC111893069,gene-LOC111896420,gene-LOC111904298,gene-LOC111905570,gene-LOC111901384,gene-LOC111905399,gene-LOC111914791,gene-LOC111890503,gene-LOC111900983,gene-LOC111901125,gene-LOC111911707,gene-LOC111912014,gene-LOC111904508,gene-LOC111913134,gene-LOC111878787,gene-LOC111886985,gene-LOC111897614,gene-LOC111914792,gene-LOC11…
GO:0032555	purine ribonucleotide binding	molecular_function	0.0010629	0.13286	517	2617	4318	29330	415	gene-LOC111886381,gene-LOC111919754,gene-LOC111898481,gene-LOC111906982,gene-LOC111915882,gene-LOC111888892,gene-LOC111883503,gene-LOC111882195,gene-LOC111876169,gene-LOC111914911,gene-LOC111904936,gene-LOC111899143,gene-LOC111919082,gene-LOC111878017,gene-LOC111920609,gene-LOC111906966,gene-LOC111888484,gene-LOC111884612,gene-LOC111907032,gene-LOC111902274,gene-LOC111914199,gene-LOC111921583,gen…	102	gene-LOC111907255,gene-LOC111882482,gene-LOC111898602,gene-LOC111882607,gene-LOC111901776,gene-LOC111894434,gene-LOC111889355,gene-LOC111886809,gene-LOC111900647,gene-LOC111883974,gene-LOC111902361,gene-LOC111903111,gene-LOC111913233,gene-LOC111899404,gene-LOC111890701,gene-LOC111899550,gene-LOC111919228,gene-LOC111910647,gene-LOC111909024,gene-LOC111876205,gene-LOC111886559,gene-LOC111897844,gen…
GO:0030554	adenyl nucleotide binding	molecular_function	0.0010876	0.13286	499	2617	4124	29330	405	gene-LOC111896156,gene-LOC111877989,gene-LOC111903472,gene-LOC111878585,gene-LOC111906314,gene-LOC111888070,gene-LOC111875860,gene-LOC111891669,gene-LOC111879283,gene-LOC111877712,gene-LOC111914467,gene-LOC111905122,gene-LOC111917977,gene-LOC111899851,gene-LOC111918834,gene-LOC111875853,gene-LOC111884417,gene-LOC111893870,gene-LOC111914358,gene-LOC111888247,gene-LOC111905693,gene-LOC111878377,gen…	94	gene-LOC111897395,gene-LOC111909595,gene-LOC111911859,gene-LOC111907977,gene-LOC111879968,gene-LOC111903827,gene-LOC111904842,gene-LOC111897844,gene-LOC111888746,gene-LOC111901756,gene-LOC111878824,gene-LOC111916519,gene-LOC111895710,gene-LOC111885144,gene-LOC111885056,gene-LOC111886559,gene-LOC111917960,gene-LOC111909270,gene-LOC111896357,gene-LOC111916611,gene-LOC111899339,gene-LOC111910525,gen…
GO:0043549	regulation of kinase activity	biological_process	0.0010942	0.13286	6	2617	15	29330	2	gene-LOC111880299,gene-LOC111896605	4	gene-LOC111913455,gene-LOC111917629,gene-LOC111886418,gene-LOC111896030
GO:0045859	regulation of protein kinase activity	biological_process	0.0010942	0.13286	6	2617	15	29330	2	gene-LOC111896605,gene-LOC111880299	4	gene-LOC111896030,gene-LOC111886418,gene-LOC111917629,gene-LOC111913455
GO:0051338	regulation of transferase activity	biological_process	0.0010942	0.13286	6	2617	15	29330	2	gene-LOC111896605,gene-LOC111880299	4	gene-LOC111896030,gene-LOC111913455,gene-LOC111886418,gene-LOC111917629
GO:0005524	ATP binding	molecular_function	0.0011619	0.13765	478	2617	3959	29330	385	gene-LOC111921599,gene-LOC111895061,gene-LOC111920253,gene-LOC111893557,gene-LOC111916627,gene-LOC111909132,gene-LOC111919229,gene-LOC111895030,gene-LOC111887710,gene-LOC111908734,gene-LOC111890751,gene-LOC111892306,gene-LOC111882249,gene-LOC111906943,gene-LOC111918214,gene-LOC111890093,gene-LOC111901176,gene-LOC111920633,gene-LOC111915654,gene-LOC111887881,gene-LOC111876757,gene-LOC111877572,gen…	93	gene-LOC111903576,gene-LOC111902114,gene-LOC111885809,gene-LOC111891529,gene-LOC111877190,gene-LOC111886809,gene-LOC111884838,gene-LOC111879294,gene-LOC111889355,gene-LOC111894434,gene-LOC111901776,gene-LOC111887432,gene-LOC111898602,gene-LOC111882607,gene-LOC111892039,gene-LOC111896358,gene-LOC111893069,gene-LOC111892746,gene-LOC111901842,gene-LOC111907255,gene-LOC111882482,gene-LOC111895297,gen…
GO:0097367	carbohydrate derivative binding	molecular_function	0.0011905	0.13767	523	2617	4390	29330	416	gene-LOC111906809,gene-LOC111909128,gene-LOC111881289,gene-LOC111921465,gene-LOC111876949,gene-LOC111911459,gene-LOC111920118,gene-LOC111898425,gene-LOC111886803,gene-LOC111920706,gene-LOC111908508,gene-LOC111912453,gene-LOC111912362,gene-LOC111908484,gene-LOC111916408,gene-LOC111878524,gene-LOC111878765,gene-LOC111920805,gene-LOC111909645,gene-LOC111906017,gene-LOC111906289,gene-LOC111920168,gen…	107	gene-LOC111893069,gene-LOC111892746,gene-LOC111896358,gene-LOC111895297,gene-LOC111901842,gene-LOC111887432,gene-LOC111892039,gene-LOC111891529,gene-LOC111877190,gene-LOC111902114,gene-LOC111885809,gene-LOC111879294,gene-LOC111884838,gene-LOC111903576,gene-LOC111917214,gene-LOC111883803,gene-LOC111916863,gene-LOC111894986,gene-LOC111883163,gene-LOC111906050,gene-LOC111892371,gene-LOC111876554,gen…
GO:0055114	oxidation-reduction process	biological_process	0.0012609	0.14243	271	2617	2595	29330	134	gene-LOC111901298,gene-LOC111889078,gene-LOC111879600,gene-LOC111893133,gene-LOC111913760,gene-LOC111894548,gene-LOC111918504,gene-LOC111914355,gene-LOC111918997,gene-LOC111920797,gene-LOC111920155,gene-LOC111883097,gene-LOC111908144,gene-LOC111885355,gene-LOC111900625,gene-LOC111889315,gene-LOC111881421,gene-LOC111888080,gene-LOC111920772,gene-LOC111877163,gene-LOC111884460,gene-LOC111876052,gen…	137	gene-LOC111895009,gene-LOC111903823,gene-LOC111912961,gene-LOC111880123,gene-LOC111882382,gene-LOC111921808,gene-LOC111919497,gene-LOC111909074,gene-LOC111891620,gene-LOC111888096,gene-LOC111884821,gene-LOC111890516,gene-LOC111919756,gene-LOC111891929,gene-LOC111882751,gene-LOC111890671,gene-LOC111913069,gene-LOC111904298,gene-LOC111914293,gene-LOC111886625,gene-LOC111908954,gene-LOC111912345,Nov…
GO:0008092	cytoskeletal protein binding	molecular_function	0.0013825	0.14364	76	2617	547	29330	59	Novel00333,gene-LOC111886117,gene-LOC111905318,gene-LOC111903715,gene-LOC111901378,gene-LOC111912470,gene-LOC111903242,gene-LOC111904110,gene-LOC111896985,gene-LOC111921564,gene-LOC111920687,gene-LOC111915723,gene-LOC111906744,gene-LOC111918552,Novel00184,gene-LOC111891822,gene-LOC111893263,gene-LOC111905110,gene-LOC111883446,gene-LOC111884385,gene-LOC111914042,gene-LOC111883684,gene-LOC111889633…	17	gene-LOC111921488,gene-LOC111915009,gene-LOC111910281,gene-LOC111906864,gene-LOC111879404,gene-LOC111911177,gene-LOC111912168,gene-LOC111883728,gene-LOC111876248,gene-LOC111910971,gene-LOC111880989,gene-LOC111912325,gene-LOC111908234,gene-LOC111895180,gene-LOC111885973,gene-LOC111880510,gene-LOC111896924
GO:0006979	response to oxidative stress	biological_process	0.0013892	0.14364	24	2617	153	29330	4	gene-LOC111907961,gene-LOC111916046,gene-LOC111885088,gene-LOC111899161	20	gene-LOC111891035,gene-LOC111917741,gene-LOC111903894,gene-LOC111900401,gene-LOC111903785,gene-LOC111903893,gene-LOC111902773,gene-LOC111910447,gene-LOC111896403,gene-LOC111878787,gene-LOC111904309,gene-LOC111893069,gene-LOC111896420,gene-LOC111904298,gene-LOC111894964,gene-LOC111897614,gene-LOC111901384,gene-LOC111878774,gene-LOC111896412,gene-LOC111913134
GO:0035639	purine ribonucleoside triphosphate binding	molecular_function	0.0013916	0.14364	501	2617	4203	29330	399	gene-LOC111884612,gene-LOC111907032,gene-LOC111906234,gene-LOC111918690,gene-LOC111914199,gene-LOC111902274,gene-LOC111920168,gene-LOC111908484,gene-LOC111912362,gene-LOC111906017,gene-LOC111920805,gene-LOC111878765,gene-LOC111878524,gene-LOC111909953,gene-LOC111916830,gene-LOC111889671,gene-LOC111908478,gene-LOC111906235,gene-LOC111877001,gene-LOC111891431,gene-LOC111908357,gene-LOC111915140,gen…	102	gene-LOC111894434,gene-LOC111901776,gene-LOC111887432,gene-LOC111898602,gene-LOC111882607,gene-LOC111892039,gene-LOC111896358,gene-LOC111893069,gene-LOC111892746,gene-LOC111901842,gene-LOC111907255,gene-LOC111882482,gene-LOC111895297,gene-LOC111917214,gene-LOC111903576,gene-LOC111902114,gene-LOC111885809,gene-LOC111891529,gene-LOC111877190,gene-LOC111886809,gene-LOC111884838,gene-LOC111879294,gen…
GO:0004866	endopeptidase inhibitor activity	molecular_function	0.0014962	0.14364	15	2617	82	29330	3	Novel00524,gene-LOC111917933,gene-LOC111885965	12	gene-LOC111917730,gene-LOC111913194,gene-LOC111882848,gene-LOC111890710,gene-LOC111878960,gene-LOC111911739,gene-LOC111911738,gene-LOC111908173,gene-LOC111884300,gene-LOC111906326,gene-LOC111900444,gene-LOC111882853
GO:0061135	endopeptidase regulator activity	molecular_function	0.0014962	0.14364	15	2617	82	29330	3	Novel00524,gene-LOC111917933,gene-LOC111885965	12	gene-LOC111911739,gene-LOC111911738,gene-LOC111884300,gene-LOC111908173,gene-LOC111906326,gene-LOC111900444,gene-LOC111882853,gene-LOC111917730,gene-LOC111882848,gene-LOC111913194,gene-LOC111890710,gene-LOC111878960
GO:0044271	cellular nitrogen compound biosynthetic process	biological_process	0.0014986	0.14364	436	2617	4309	29330	243	gene-LOC111898199,gene-LOC111900596,gene-LOC111893406,gene-LOC111916911,gene-LOC111879357,gene-LOC111893244,gene-LOC111878314,gene-LOC111879926,gene-LOC111918788,gene-LOC111889849,gene-LOC111893365,gene-LOC111907346,gene-LOC111918219,gene-LOC111913057,gene-LOC111918741,gene-LOC111899205,gene-LOC111904110,gene-LOC111875863,gene-LOC111906142,gene-LOC111905318,gene-LOC111916318,gene-LOC111908347,gen…	193	gene-LOC111897329,gene-LOC111889884,gene-LOC111885027,gene-LOC111913746,gene-LOC111877724,gene-LOC111879638,gene-LOC111910602,gene-LOC111881025,gene-LOC111889555,gene-LOC111897649,Novel00062,gene-LOC111915009,gene-LOC111897547,gene-LOC111920558,gene-LOC111885354,Novel00092,gene-LOC111904315,gene-LOC111905844,gene-LOC111885135,gene-LOC111877088,gene-LOC111917268,gene-LOC111882596,Novel00739,gene-L…
GO:0050789	regulation of biological process	biological_process	0.0015043	0.14364	462	2617	4332	29330	282	gene-LOC111901271,gene-LOC111915587,gene-LOC111876970,gene-LOC111895027,gene-LOC111897921,gene-LOC111904051,gene-LOC111891713,gene-LOC111893502,gene-LOC111906611,gene-LOC111916364,gene-LOC111916039,gene-LOC111907416,gene-LOC111913054,gene-LOC111910920,gene-LOC111889681,gene-LOC111885301,gene-LOC111877866,gene-LOC111906567,gene-LOC111878579,gene-LOC111914355,gene-LOC111880299,gene-LOC111893311,gen…	180	gene-LOC111883728,gene-LOC111889799,gene-LOC111921221,gene-LOC111877013,gene-LOC111917732,gene-LOC111917224,gene-LOC111921677,gene-LOC111903849,gene-LOC111876272,gene-LOC111885670,gene-LOC111908128,gene-LOC111887396,gene-LOC111892240,gene-LOC111903992,gene-LOC111889043,gene-LOC111906015,gene-LOC111906430,gene-LOC111882421,gene-LOC111902710,gene-LOC111918774,gene-LOC111915083,gene-LOC111912597,Nov…
GO:0050794	regulation of cellular process	biological_process	0.0015083	0.14364	448	2617	4192	29330	273	gene-LOC111894548,gene-LOC111912473,gene-LOC111915872,gene-LOC111879684,gene-LOC111917363,gene-LOC111894394,gene-LOC111877866,gene-LOC111906567,gene-LOC111910920,gene-LOC111885301,gene-LOC111889681,gene-LOC111890638,gene-LOC111914355,gene-LOC111878579,gene-LOC111880299,gene-LOC111906611,gene-LOC111916364,gene-LOC111916039,gene-LOC111907416,gene-LOC111913054,gene-LOC111895027,gene-LOC111901271,gen…	175	gene-LOC111915083,gene-LOC111882421,gene-LOC111902710,gene-LOC111918774,gene-LOC111888514,gene-LOC111912597,Novel00107,gene-LOC111903992,gene-LOC111889043,gene-LOC111906430,gene-LOC111906015,gene-LOC111885670,gene-LOC111908128,gene-LOC111892240,gene-LOC111887396,gene-LOC111889799,gene-LOC111883728,gene-LOC111921677,gene-LOC111903849,gene-LOC111917224,gene-LOC111876272,gene-LOC111921221,gene-LOC11…
GO:0017076	purine nucleotide binding	molecular_function	0.0015563	0.14537	519	2617	4362	29330	416	gene-LOC111886381,gene-LOC111898481,gene-LOC111906982,gene-LOC111919754,gene-LOC111883503,gene-LOC111888892,gene-LOC111915882,gene-LOC111876169,gene-LOC111914911,gene-LOC111882195,gene-LOC111919082,gene-LOC111904936,gene-LOC111899143,gene-LOC111878017,gene-LOC111888484,gene-LOC111920609,gene-LOC111906966,gene-LOC111907032,gene-LOC111884612,gene-LOC111902274,gene-LOC111914199,gene-LOC111901377,gen…	103	gene-LOC111882482,gene-LOC111907255,gene-LOC111898602,gene-LOC111882607,gene-LOC111901776,gene-LOC111894434,gene-LOC111889355,gene-LOC111886809,gene-LOC111900647,gene-LOC111883974,gene-LOC111902361,gene-LOC111913233,gene-LOC111903111,gene-LOC111899404,gene-LOC111890701,gene-LOC111899550,gene-LOC111919228,gene-LOC111910647,gene-LOC111876205,gene-LOC111909024,gene-LOC111886559,gene-LOC111897844,gen…
GO:0030414	peptidase inhibitor activity	molecular_function	0.0018926	0.17023	15	2617	84	29330	3	gene-LOC111885965,Novel00524,gene-LOC111917933	12	gene-LOC111890710,gene-LOC111882848,gene-LOC111913194,gene-LOC111878960,gene-LOC111917730,gene-LOC111900444,gene-LOC111906326,gene-LOC111882853,gene-LOC111911738,gene-LOC111911739,gene-LOC111884300,gene-LOC111908173
GO:0061134	peptidase regulator activity	molecular_function	0.0018926	0.17023	15	2617	84	29330	3	gene-LOC111917933,Novel00524,gene-LOC111885965	12	gene-LOC111908173,gene-LOC111884300,gene-LOC111911738,gene-LOC111911739,gene-LOC111882853,gene-LOC111900444,gene-LOC111906326,gene-LOC111917730,gene-LOC111878960,gene-LOC111890710,gene-LOC111913194,gene-LOC111882848
GO:0016817	hydrolase activity, acting on acid anhydrides	molecular_function	0.0020028	0.17687	217	2617	1669	29330	164	gene-LOC111915723,gene-LOC111907934,Novel01311,Novel00023,gene-LOC111913763,gene-LOC111886521,gene-LOC111921564,gene-LOC111914800,gene-LOC111912470,gene-LOC111916619,gene-LOC111910058,gene-LOC111887280,gene-LOC111914195,gene-LOC111878160,gene-LOC111882249,gene-LOC111896950,gene-LOC111916168,gene-LOC111892306,gene-LOC111898903,gene-LOC111907935,gene-LOC111916115,gene-LOC111918101,gene-LOC111901176…	53	gene-LOC111899339,gene-LOC111910525,gene-LOC111879294,gene-LOC111877190,gene-LOC111909270,gene-LOC111917214,gene-LOC111901842,gene-LOC111903827,gene-LOC111895297,gene-LOC111914791,gene-LOC111904732,gene-LOC111907255,Novel00043,gene-LOC111886559,gene-LOC111893069,gene-LOC111900382,gene-LOC111907977,gene-LOC111911859,gene-LOC111887432,gene-LOC111900160,gene-LOC111910647,Novel01132,gene-LOC111907150…
GO:0051252	regulation of RNA metabolic process	biological_process	0.0020841	0.18076	253	2617	2370	29330	145	gene-LOC111905659,gene-LOC111908928,gene-LOC111912453,gene-LOC111877226,gene-LOC111918222,gene-LOC111904236,gene-LOC111911172,gene-LOC111882380,gene-LOC111894567,gene-LOC111894706,gene-LOC111883477,gene-LOC111894315,gene-LOC111886449,gene-LOC111897275,gene-LOC111881481,gene-LOC111908478,Novel00135,gene-LOC111883473,gene-LOC111887680,gene-LOC111915844,gene-LOC111921583,gene-LOC111905319,gene-LOC11…	108	gene-LOC111889242,gene-LOC111882484,gene-LOC111898384,gene-LOC111878532,gene-LOC111884924,gene-LOC111888653,gene-LOC111886559,gene-LOC111903250,gene-LOC111909615,gene-LOC111911793,gene-LOC111888873,gene-LOC111905114,gene-LOC111915759,gene-LOC111893089,gene-LOC111906076,gene-LOC111893223,gene-LOC111921862,gene-LOC111910665,gene-LOC111906785,gene-LOC111876171,gene-LOC111898358,gene-LOC111919272,gen…
GO:0003700	DNA-binding transcription factor activity	molecular_function	0.0023467	0.19997	112	2617	1007	29330	59	gene-LOC111891013,gene-LOC111920121,gene-LOC111909323,gene-LOC111883473,gene-LOC111913537,gene-LOC111897275,gene-LOC111881481,gene-LOC111877456,gene-LOC111887254,gene-LOC111881438,gene-LOC111901068,gene-LOC111892316,gene-LOC111920794,gene-LOC111892465,gene-LOC111918222,gene-LOC111890586,gene-LOC111908928,gene-LOC111888900,gene-LOC111896629,gene-LOC111905659,gene-LOC111904559,gene-LOC111886449,gen…	53	gene-LOC111910665,gene-LOC111906076,gene-LOC111914810,gene-LOC111900227,gene-LOC111894982,gene-LOC111915759,gene-LOC111905114,gene-LOC111909902,gene-LOC111915859,gene-LOC111898358,gene-LOC111917268,gene-LOC111891112,gene-LOC111905811,gene-LOC111876171,gene-LOC111906785,gene-LOC111917279,gene-LOC111898384,gene-LOC111882484,gene-LOC111902493,gene-LOC111876113,gene-LOC111889242,gene-LOC111889526,gen…
GO:2001141	regulation of RNA biosynthetic process	biological_process	0.0023903	0.20016	252	2617	2366	29330	144	gene-LOC111886521,gene-LOC111913543,gene-LOC111882024,gene-LOC111901318,gene-LOC111915723,gene-LOC111920687,gene-LOC111882528,gene-LOC111887308,gene-LOC111887280,gene-LOC111890232,gene-LOC111918481,gene-LOC111894525,gene-LOC111905745,gene-LOC111909305,gene-LOC111911317,gene-LOC111915264,gene-LOC111905359,gene-LOC111913227,gene-LOC111916877,gene-LOC111914386,gene-LOC111881886,gene-LOC111894638,gen…	108	gene-LOC111917134,gene-LOC111886513,gene-LOC111883256,gene-LOC111910525,gene-LOC111910382,gene-LOC111880689,gene-LOC111904867,gene-LOC111878227,gene-LOC111915525,gene-LOC111911177,gene-LOC111899528,gene-LOC111896154,gene-LOC111905327,gene-LOC111903234,gene-LOC111878757,gene-LOC111895481,gene-LOC111881135,gene-LOC111906557,gene-LOC111903753,gene-LOC111909395,gene-LOC111878883,gene-LOC111898836,gen…
GO:0032774	RNA biosynthetic process	biological_process	0.0024802	0.20417	302	2617	2893	29330	171	gene-LOC111887680,gene-LOC111897275,gene-LOC111908478,gene-LOC111881481,Novel00135,gene-LOC111905319,gene-LOC111893105,gene-LOC111891013,gene-LOC111907720,gene-LOC111915844,gene-LOC111913434,gene-LOC111892465,gene-LOC111892316,gene-LOC111912362,gene-LOC111890597,gene-LOC111912453,gene-LOC111904556,gene-LOC111918222,gene-LOC111909452,gene-LOC111894706,gene-LOC111882380,gene-LOC111904236,gene-LOC11…	131	gene-LOC111888873,gene-LOC111921862,gene-LOC111910665,gene-LOC111898358,gene-LOC111906785,gene-LOC111909814,gene-LOC111919272,gene-LOC111884924,gene-LOC111878532,gene-LOC111885589,gene-LOC111909615,gene-LOC111903250,gene-LOC111910351,gene-LOC111903753,gene-LOC111898836,gene-LOC111878883,gene-LOC111903203,Novel00741,gene-LOC111902783,gene-LOC111919720,gene-LOC111889999,gene-LOC111895481,gene-LOC11…
GO:0019219	regulation of nucleobase-containing compound metabolic process	biological_process	0.0026587	0.21254	253	2617	2382	29330	145	gene-LOC111918219,gene-LOC111893365,gene-LOC111907346,gene-LOC111899205,gene-LOC111906611,gene-LOC111916039,gene-LOC111897921,gene-LOC111904051,gene-LOC111898199,gene-LOC111900596,gene-LOC111893406,gene-LOC111916911,gene-LOC111901271,gene-LOC111879926,gene-LOC111889849,gene-LOC111915587,gene-LOC111876970,gene-LOC111893244,gene-LOC111878314,gene-LOC111894394,gene-LOC111909164,gene-LOC111908347,gen…	108	gene-LOC111889555,gene-LOC111887396,gene-LOC111881025,gene-LOC111885670,gene-LOC111877013,gene-LOC111921221,gene-LOC111876272,gene-LOC111903849,gene-LOC111897329,gene-LOC111889884,gene-LOC111913746,gene-LOC111889799,gene-LOC111904315,gene-LOC111888514,gene-LOC111885354,gene-LOC111885135,gene-LOC111905844,gene-LOC111882421,gene-LOC111902710,gene-LOC111877088,gene-LOC111915083,gene-LOC111915009,gen…
GO:0009141	nucleoside triphosphate metabolic process	biological_process	0.0027447	0.21254	27	2617	166	29330	16	gene-LOC111889809,gene-LOC111911275,gene-LOC111919082,gene-LOC111885967,gene-LOC111893851,gene-LOC111902161,gene-LOC111903705,gene-LOC111904448,gene-LOC111891623,gene-LOC111912651,gene-LOC111890481,gene-LOC111878160,gene-LOC111904716,gene-LOC111921045,gene-LOC111896032,gene-LOC111919865	11	gene-LOC111883285,gene-LOC111891028,gene-LOC111896801,gene-LOC111894576,gene-LOC111910384,gene-LOC111910602,gene-LOC111915067,gene-LOC111897395,gene-LOC111892553,gene-LOC111885027,gene-LOC111879749
GO:0006355	regulation of transcription, DNA-templated	biological_process	0.0027569	0.21254	251	2617	2362	29330	143	gene-LOC111876970,gene-LOC111889849,gene-LOC111915587,gene-LOC111879926,gene-LOC111901271,gene-LOC111878314,gene-LOC111893244,gene-LOC111904051,gene-LOC111897921,gene-LOC111893406,gene-LOC111916911,gene-LOC111900596,gene-LOC111898199,gene-LOC111899205,gene-LOC111916039,gene-LOC111906611,gene-LOC111918219,gene-LOC111907346,gene-LOC111893365,gene-LOC111885301,gene-LOC111905318,gene-LOC111906142,gen…	108	gene-LOC111913746,gene-LOC111889799,gene-LOC111921221,gene-LOC111877013,gene-LOC111889884,gene-LOC111897329,gene-LOC111876272,gene-LOC111903849,gene-LOC111885670,gene-LOC111887396,gene-LOC111889555,gene-LOC111881025,gene-LOC111889043,gene-LOC111903992,gene-LOC111897547,gene-LOC111906015,gene-LOC111915009,gene-LOC111902710,gene-LOC111877088,gene-LOC111882421,gene-LOC111905844,gene-LOC111885135,gen…
GO:1903506	regulation of nucleic acid-templated transcription	biological_process	0.0027569	0.21254	251	2617	2362	29330	143	gene-LOC111897921,gene-LOC111904051,gene-LOC111898199,gene-LOC111900596,gene-LOC111893406,gene-LOC111916911,gene-LOC111879926,gene-LOC111901271,gene-LOC111876970,gene-LOC111889849,gene-LOC111915587,gene-LOC111893244,gene-LOC111878314,gene-LOC111918219,gene-LOC111893365,gene-LOC111907346,gene-LOC111899205,gene-LOC111906611,gene-LOC111916039,gene-LOC111904110,gene-LOC111910920,gene-LOC111906142,gen…	108	gene-LOC111877013,gene-LOC111921221,gene-LOC111903849,gene-LOC111876272,gene-LOC111897329,gene-LOC111889884,gene-LOC111913746,gene-LOC111889799,gene-LOC111889555,gene-LOC111887396,gene-LOC111881025,gene-LOC111885670,gene-LOC111915009,gene-LOC111906015,gene-LOC111903992,gene-LOC111889043,gene-LOC111897547,gene-LOC111904315,gene-LOC111888514,gene-LOC111885354,gene-LOC111905844,gene-LOC111885135,gen…
GO:0016705	oxidoreductase activity, acting on paired donors, with incorporation or reduction of molecular oxygen	molecular_function	0.0029417	0.22325	68	2617	560	29330	40	gene-LOC111903473,gene-LOC111901298,gene-LOC111893133,gene-LOC111919208,gene-LOC111880081,gene-LOC111910345,gene-LOC111887245,gene-LOC111889078,gene-LOC111897315,gene-LOC111897536,gene-LOC111920155,gene-LOC111920797,gene-LOC111890733,gene-LOC111912570,gene-LOC111889315,gene-LOC111892514,gene-LOC111912938,gene-LOC111881421,gene-LOC111893132,gene-LOC111889080,Novel01007,gene-LOC111880972,gene-LOC11…	28	gene-LOC111907014,gene-LOC111895009,gene-LOC111880123,gene-LOC111882382,gene-LOC111890493,gene-LOC111884821,gene-LOC111893148,gene-LOC111889035,gene-LOC111905399,gene-LOC111890503,gene-LOC111914791,gene-LOC111907130,gene-LOC111876228,gene-LOC111916429,gene-LOC111914293,gene-LOC111905570,gene-LOC111912345,gene-LOC111876863,gene-LOC111902282,gene-LOC111886625,gene-LOC111912665,gene-LOC111911707,gen…
GO:0016818	hydrolase activity, acting on acid anhydrides, in phosphorus-containing anhydrides	molecular_function	0.0032395	0.24206	211	2617	1630	29330	161	gene-LOC111916168,gene-LOC111892306,gene-LOC111896950,gene-LOC111882249,gene-LOC111887881,gene-LOC111920633,gene-LOC111901176,gene-LOC111918214,gene-LOC111916115,gene-LOC111918101,gene-LOC111907935,gene-LOC111898903,gene-LOC111920253,gene-LOC111884385,gene-LOC111917407,gene-LOC111921599,gene-LOC111909132,gene-LOC111889633,gene-LOC111914411,gene-LOC111877723,gene-LOC111883309,gene-LOC111901119,gen…	50	gene-LOC111917214,gene-LOC111909270,gene-LOC111899339,gene-LOC111879294,gene-LOC111910525,gene-LOC111877190,gene-LOC111900382,gene-LOC111911859,gene-LOC111907977,gene-LOC111887432,gene-LOC111903827,gene-LOC111901842,gene-LOC111907255,gene-LOC111895297,gene-LOC111914791,gene-LOC111904732,gene-LOC111893069,gene-LOC111886559,gene-LOC111918612,gene-LOC111894779,gene-LOC111886868,gene-LOC111882382,gen…
GO:0006351	transcription, DNA-templated	biological_process	0.0035192	0.25438	299	2617	2880	29330	169	gene-LOC111898765,gene-LOC111906707,gene-LOC111909828,gene-LOC111882536,gene-LOC111911925,gene-LOC111876664,gene-LOC111881537,gene-LOC111907925,gene-LOC111918243,gene-LOC111921929,gene-LOC111909805,gene-LOC111889052,gene-LOC111887026,gene-LOC111890586,gene-LOC111878527,gene-LOC111904559,gene-LOC111896629,gene-LOC111888900,gene-LOC111907152,gene-LOC111901489,Novel01084,gene-LOC111907093,gene-LOC11…	130	gene-LOC111918301,gene-LOC111909902,gene-LOC111917268,gene-LOC111915332,gene-LOC111894986,gene-LOC111889526,gene-LOC111880692,gene-LOC111911942,gene-LOC111883803,gene-LOC111892780,gene-LOC111877285,gene-LOC111897649,gene-LOC111879638,gene-LOC111881025,gene-LOC111889555,gene-LOC111913746,gene-LOC111897329,gene-LOC111889884,gene-LOC111905844,gene-LOC111885135,gene-LOC111877088,gene-LOC111885354,gen…
GO:0097659	nucleic acid-templated transcription	biological_process	0.0035192	0.25438	299	2617	2880	29330	169	gene-LOC111918219,gene-LOC111907346,gene-LOC111893365,gene-LOC111918741,gene-LOC111899205,gene-LOC111879357,gene-LOC111893406,gene-LOC111916911,gene-LOC111900596,gene-LOC111898199,gene-LOC111889849,gene-LOC111879926,gene-LOC111878314,gene-LOC111893244,gene-LOC111909164,gene-LOC111884869,gene-LOC111908347,gene-LOC111891267,gene-LOC111892354,gene-LOC111876681,gene-LOC111876599,gene-LOC111903040,gen…	130	gene-LOC111889555,gene-LOC111881025,gene-LOC111879638,gene-LOC111897649,gene-LOC111889884,gene-LOC111897329,gene-LOC111913746,gene-LOC111904315,gene-LOC111885354,gene-LOC111877088,gene-LOC111905844,gene-LOC111885135,gene-LOC111915009,gene-LOC111897547,gene-LOC111909902,gene-LOC111918301,gene-LOC111917268,gene-LOC111889526,gene-LOC111894986,gene-LOC111915332,gene-LOC111877285,gene-LOC111892780,gen…
GO:0019385	methanogenesis, from acetate	biological_process	0.0035615	0.25438	4	2617	8	29330	1	gene-LOC111898601	3	gene-LOC111898603,gene-LOC111898600,gene-LOC111882751
GO:0051171	regulation of nitrogen compound metabolic process	biological_process	0.0044664	0.31114	277	2617	2640	29330	159	gene-LOC111912453,gene-LOC111918222,gene-LOC111882380,gene-LOC111904236,gene-LOC111894706,gene-LOC111894315,gene-LOC111886449,gene-LOC111908478,gene-LOC111897275,gene-LOC111881481,Novel00135,gene-LOC111887680,gene-LOC111915844,gene-LOC111921583,gene-LOC111905319,gene-LOC111893105,gene-LOC111891013,gene-LOC111907720,gene-LOC111892465,gene-LOC111892316,gene-LOC111913434,gene-LOC111912362,gene-LOC11…	118	gene-LOC111878532,gene-LOC111884924,gene-LOC111909615,gene-LOC111903250,gene-LOC111888873,gene-LOC111921862,gene-LOC111910665,gene-LOC111906785,gene-LOC111898358,gene-LOC111886418,gene-LOC111919272,gene-LOC111896030,gene-LOC111899528,gene-LOC111911177,gene-LOC111880689,gene-LOC111915525,gene-LOC111886513,gene-LOC111905327,gene-LOC111903234,gene-LOC111902783,gene-LOC111889999,gene-LOC111903753,gen…
GO:0001932	regulation of protein phosphorylation	biological_process	0.0045482	0.31114	7	2617	24	29330	3	gene-LOC111896605,gene-LOC111913054,gene-LOC111880299	4	gene-LOC111896030,gene-LOC111913455,gene-LOC111917629,gene-LOC111886418
GO:0042325	regulation of phosphorylation	biological_process	0.0045482	0.31114	7	2617	24	29330	3	gene-LOC111880299,gene-LOC111896605,gene-LOC111913054	4	gene-LOC111917629,gene-LOC111886418,gene-LOC111913455,gene-LOC111896030
GO:0060255	regulation of macromolecule metabolic process	biological_process	0.0047075	0.31634	286	2617	2727	29330	167	gene-LOC111906567,gene-LOC111910920,gene-LOC111885301,gene-LOC111893311,gene-LOC111890638,gene-LOC111914355,gene-LOC111880299,gene-LOC111894548,gene-LOC111912473,gene-LOC111879684,gene-LOC111894394,gene-LOC111901271,gene-LOC111915587,gene-LOC111876970,gene-LOC111897921,gene-LOC111904051,gene-LOC111906611,gene-LOC111916039,gene-LOC111913054,Novel00524,gene-LOC111902663,gene-LOC111901924,gene-LOC11…	119	gene-LOC111903992,gene-LOC111889043,gene-LOC111906015,gene-LOC111915083,gene-LOC111882421,gene-LOC111902710,gene-LOC111888514,Novel00107,gene-LOC111889799,gene-LOC111876272,gene-LOC111903849,gene-LOC111921221,gene-LOC111877013,gene-LOC111885670,gene-LOC111908128,gene-LOC111887396,gene-LOC111905373,gene-LOC111898833,gene-LOC111913910,gene-LOC111908120,gene-LOC111917279,gene-LOC111918857,gene-LOC11…
GO:0080090	regulation of primary metabolic process	biological_process	0.0047545	0.31634	280	2617	2660	29330	162	gene-LOC111884099,gene-LOC111876706,gene-LOC111901068,gene-LOC111899851,gene-LOC111896605,gene-LOC111883473,gene-LOC111883477,gene-LOC111894567,gene-LOC111911172,gene-LOC111913192,gene-LOC111908928,gene-LOC111877226,gene-LOC111905659,Novel00900,gene-LOC111883684,gene-LOC111889724,gene-LOC111911317,gene-LOC111898502,gene-LOC111915264,gene-LOC111916877,gene-LOC111881886,gene-LOC111894638,gene-LOC11…	118	gene-LOC111876171,gene-LOC111893223,gene-LOC111906076,gene-LOC111905114,gene-LOC111893089,gene-LOC111915759,gene-LOC111911793,gene-LOC111886559,gene-LOC111888653,gene-LOC111898384,gene-LOC111882484,gene-LOC111889242,gene-LOC111878224,gene-LOC111886262,gene-LOC111889835,gene-LOC111914176,gene-LOC111908515,gene-LOC111906284,gene-LOC111921603,gene-LOC111884548,gene-LOC111894603,gene-LOC111909395,gen…
GO:0050662	obsolete coenzyme binding	molecular_function	0.0049113	0.32235	34	2617	258	29330	12	gene-LOC111898290,gene-LOC111895679,gene-LOC111902741,gene-LOC111918504,gene-LOC111904831,gene-LOC111875990,gene-LOC111908233,gene-LOC111908144,gene-LOC111918997,gene-LOC111875972,gene-LOC111889537,gene-LOC111899161	22	gene-LOC111903823,gene-LOC111905329,gene-LOC111887353,gene-LOC111881579,gene-LOC111912418,gene-LOC111885187,gene-LOC111886432,gene-LOC111877205,gene-LOC111912424,gene-LOC111886038,gene-LOC111905396,gene-LOC111885858,gene-LOC111920845,gene-LOC111908954,gene-LOC111905149,gene-LOC111907136,gene-LOC111918238,gene-LOC111898747,gene-LOC111890516,gene-LOC111911734,gene-LOC111890992,gene-LOC111901415
GO:0018106	peptidyl-histidine phosphorylation	biological_process	0.0051355	0.3282	3	2617	5	29330	1	gene-LOC111917978	2	gene-LOC111885809,gene-LOC111906050
GO:0018202	peptidyl-histidine modification	biological_process	0.0051355	0.3282	3	2617	5	29330	1	gene-LOC111917978	2	gene-LOC111885809,gene-LOC111906050
GO:0005739	mitochondrion	cellular_component	0.0052667	0.33221	68	2617	544	29330	38	gene-LOC111906912,gene-LOC111915762,gene-LOC111881403,gene-LOC111916348,gene-LOC111876446,gene-LOC111905103,gene-LOC111901265,gene-LOC111913263,gene-LOC111889809,gene-LOC111913760,gene-LOC111881480,gene-LOC111898733,gene-LOC111906567,gene-LOC111904716,gene-LOC111902419,gene-LOC111895774,gene-LOC111893851,gene-LOC111914241,gene-LOC111904448,gene-LOC111890481,gene-LOC111903705,gene-LOC111909372,gen…	30	gene-LOC111919716,gene-LOC111910602,gene-LOC111911083,gene-LOC111906711,gene-LOC111879749,gene-LOC111919624,gene-LOC111917033,Novel01066,gene-LOC111876907,gene-LOC111882853,gene-LOC111918621,gene-LOC111886149,gene-LOC111918491,gene-LOC111910384,gene-LOC111904543,gene-LOC111886671,gene-LOC111897395,gene-LOC111878618,gene-LOC111879857,gene-LOC111921476,gene-LOC111891028,gene-LOC111888668,gene-LOC11…
GO:0019222	regulation of metabolic process	biological_process	0.0059671	0.37157	290	2617	2765	29330	170	Novel01084,gene-LOC111901489,gene-LOC111907152,gene-LOC111907093,gene-LOC111906608,gene-LOC111910684,gene-LOC111907925,gene-LOC111889052,gene-LOC111887026,gene-LOC111890586,gene-LOC111918243,gene-LOC111921929,gene-LOC111896629,gene-LOC111878527,gene-LOC111904559,gene-LOC111888900,gene-LOC111882536,gene-LOC111909828,gene-LOC111876664,gene-LOC111911925,gene-LOC111916510,gene-LOC111881537,gene-LOC11…	120	gene-LOC111880692,gene-LOC111911942,gene-LOC111892780,gene-LOC111883803,gene-LOC111917629,gene-LOC111915332,gene-LOC111894986,gene-LOC111889526,gene-LOC111917268,gene-LOC111909902,gene-LOC111897547,gene-LOC111915009,gene-LOC111877088,gene-LOC111905844,gene-LOC111885135,gene-LOC111885354,gene-LOC111904315,gene-LOC111913746,gene-LOC111897329,gene-LOC111889884,gene-LOC111881025,gene-LOC111889555,gen…
GO:0031323	regulation of cellular metabolic process	biological_process	0.0061337	0.3771	278	2617	2664	29330	160	gene-LOC111912453,gene-LOC111918222,gene-LOC111882380,gene-LOC111904236,gene-LOC111894706,gene-LOC111894315,gene-LOC111886449,gene-LOC111881481,gene-LOC111908478,gene-LOC111897275,Novel00135,gene-LOC111887680,gene-LOC111915844,gene-LOC111921583,gene-LOC111905319,gene-LOC111893105,gene-LOC111907720,gene-LOC111891013,gene-LOC111892465,gene-LOC111892316,gene-LOC111913434,gene-LOC111912362,gene-LOC11…	118	gene-LOC111878532,gene-LOC111884924,gene-LOC111909615,gene-LOC111903250,gene-LOC111888873,gene-LOC111921862,gene-LOC111910665,gene-LOC111906785,gene-LOC111898358,gene-LOC111886418,gene-LOC111919272,gene-LOC111896030,gene-LOC111899528,gene-LOC111911177,gene-LOC111880689,gene-LOC111915525,gene-LOC111886513,gene-LOC111905327,gene-LOC111903234,gene-LOC111902783,gene-LOC111889999,gene-LOC111903753,gen…
GO:0050853	B cell receptor signaling pathway	biological_process	0.0062965	0.38227	2	2617	2	29330	2	gene-LOC111894815,gene-LOC111906892	0
GO:0019901	protein kinase binding	molecular_function	0.0065303	0.39158	9	2617	40	29330	4	gene-LOC111896605,gene-LOC111878497,gene-LOC111892354,gene-LOC111908304	5	gene-LOC111913455,gene-LOC111896030,gene-LOC111917629,gene-LOC111886418,gene-LOC111890698
GO:0009058	biosynthetic process	biological_process	0.0067094	0.39741	579	2617	5887	29330	333	gene-LOC111882605,gene-LOC111908233,gene-LOC111898502,gene-LOC111911317,gene-LOC111908022,gene-LOC111876685,gene-LOC111916888,gene-LOC111907938,gene-LOC111905745,gene-LOC111894525,gene-LOC111889133,gene-LOC111910392,gene-LOC111916618,gene-LOC111877717,gene-LOC111876706,gene-LOC111884099,gene-LOC111899851,gene-LOC111903705,gene-LOC111877989,gene-LOC111891985,gene-LOC111883477,gene-LOC111887433,gen…	246	gene-LOC111908515,gene-LOC111914176,gene-LOC111918238,gene-LOC111912354,gene-LOC111896154,gene-LOC111905041,gene-LOC111910645,gene-LOC111917134,gene-LOC111893937,gene-LOC111906076,gene-LOC111893223,gene-LOC111879639,gene-LOC111911793,gene-LOC111888653,gene-LOC111909015,gene-LOC111904216,gene-LOC111916892,gene-LOC111883894,gene-LOC111889242,gene-LOC111903849,gene-LOC111876272,gene-LOC111889808,gen…
GO:0046527	glucosyltransferase activity	molecular_function	0.0068343	0.39993	29	2617	170	29330	15	gene-LOC111884462,gene-LOC111910033,gene-LOC111918933,gene-LOC111909686,gene-LOC111914427,gene-LOC111891787,gene-LOC111898756,gene-LOC111917653,gene-LOC111904484,gene-LOC111884461,gene-LOC111900787,gene-LOC111893105,gene-LOC111907519,gene-LOC111884460,gene-LOC111890481	14	gene-LOC111909624,gene-LOC111917739,gene-LOC111897800,gene-LOC111905140,gene-LOC111909626,gene-LOC111899117,gene-LOC111883638,gene-LOC111894037,gene-LOC111890876,gene-LOC111911913,gene-LOC111886056,gene-LOC111895726,gene-LOC111895714,gene-LOC111890097
GO:0000160	phosphorelay signal transduction system	biological_process	0.0069734	0.40321	25	2617	137	29330	12	gene-LOC111892741,gene-LOC111890586,gene-LOC111913192,gene-LOC111876527,gene-LOC111877251,gene-LOC111900384,gene-LOC111919326,gene-LOC111917195,gene-LOC111908094,gene-LOC111881289,gene-LOC111905383,gene-LOC111917978	13	gene-LOC111877088,gene-LOC111884011,gene-LOC111877939,gene-LOC111878350,gene-LOC111901455,gene-LOC111906050,gene-LOC111921291,gene-LOC111911595,gene-LOC111881488,gene-LOC111917732,gene-LOC111885809,gene-LOC111897216,gene-LOC111881706
GO:0000275	mitochondrial proton-transporting ATP synthase complex, catalytic sector F(1)	cellular_component	0.0071976	0.41128	6	2617	17	29330	5	gene-LOC111911275,gene-LOC111904448,gene-LOC111919865,gene-LOC111890481,gene-LOC111912651	1	gene-LOC111910384
GO:1901576	organic substance biosynthetic process	biological_process	0.0073317	0.41407	558	2617	5660	29330	323	gene-LOC111894516,gene-LOC111905577,gene-LOC111917539,gene-LOC111919865,gene-LOC111910684,gene-LOC111878527,gene-LOC111912651,gene-LOC111888900,gene-LOC111891623,gene-LOC111911275,gene-LOC111921929,gene-LOC111890586,gene-LOC111887026,gene-LOC111889052,gene-LOC111879659,gene-LOC111880652,gene-LOC111876664,gene-LOC111881537,gene-LOC111884045,gene-LOC111909828,gene-LOC111898765,gene-LOC111888824,gen…	235	gene-LOC111911942,gene-LOC111889526,gene-LOC111915332,gene-LOC111883974,gene-LOC111914733,gene-LOC111901415,gene-LOC111920516,gene-LOC111909902,gene-LOC111876863,gene-LOC111884564,gene-LOC111920558,gene-LOC111911913,gene-LOC111904315,gene-LOC111913754,gene-LOC111905844,gene-LOC111877088,gene-LOC111897329,gene-LOC111913746,gene-LOC111877724,gene-LOC111881025,gene-LOC111910602,gene-LOC111889555,Nov…
GO:0031418	L-ascorbic acid binding	molecular_function	0.0075094	0.41499	2	2617	2	29330	1	gene-LOC111880479	1	gene-LOC111895009
GO:0009898	cytoplasmic side of plasma membrane	cellular_component	0.0076898	0.41499	2	2617	2	29330	1	gene-LOC111912643	1	gene-LOC111918436
GO:0098552	side of membrane	cellular_component	0.0076898	0.41499	2	2617	2	29330	1	gene-LOC111912643	1	gene-LOC111918436
GO:0098562	cytoplasmic side of membrane	cellular_component	0.0076898	0.41499	2	2617	2	29330	1	gene-LOC111912643	1	gene-LOC111918436
GO:0044249	cellular biosynthetic process	biological_process	0.00805	0.41661	540	2617	5466	29330	313	gene-LOC111905577,gene-LOC111917539,gene-LOC111919865,gene-LOC111910684,gene-LOC111911275,gene-LOC111890586,gene-LOC111889052,gene-LOC111879659,gene-LOC111887026,gene-LOC111921929,gene-LOC111878527,gene-LOC111912651,gene-LOC111891623,gene-LOC111888900,gene-LOC111909828,gene-LOC111884045,gene-LOC111880652,gene-LOC111876664,gene-LOC111881537,gene-LOC111915980,gene-LOC111898765,gene-LOC111905318,gen…	227	gene-LOC111911942,gene-LOC111915332,gene-LOC111914733,gene-LOC111883974,gene-LOC111889526,gene-LOC111884564,gene-LOC111909902,gene-LOC111876863,gene-LOC111920516,gene-LOC111920558,gene-LOC111877088,gene-LOC111905844,gene-LOC111911913,gene-LOC111913754,gene-LOC111904315,gene-LOC111913746,gene-LOC111897329,Novel00062,gene-LOC111881025,gene-LOC111910602,gene-LOC111877724,gene-LOC111889555,gene-LOC11…
GO:0031304	intrinsic component of mitochondrial inner membrane	cellular_component	0.0081487	0.41661	9	2617	42	29330	5	gene-LOC111898828,gene-LOC111906912,gene-LOC111895774,gene-LOC111914241,gene-LOC111881480	4	gene-LOC111908858,gene-LOC111878618,gene-LOC111888653,gene-LOC111905009
GO:0031305	integral component of mitochondrial inner membrane	cellular_component	0.0081487	0.41661	9	2617	42	29330	5	gene-LOC111881480,gene-LOC111898828,gene-LOC111906912,gene-LOC111895774,gene-LOC111914241	4	gene-LOC111878618,gene-LOC111905009,gene-LOC111888653,gene-LOC111908858
GO:0032592	integral component of mitochondrial membrane	cellular_component	0.0081487	0.41661	9	2617	42	29330	5	gene-LOC111881480,gene-LOC111914241,gene-LOC111895774,gene-LOC111906912,gene-LOC111898828	4	gene-LOC111888653,gene-LOC111905009,gene-LOC111878618,gene-LOC111908858
GO:0098573	intrinsic component of mitochondrial membrane	cellular_component	0.0081487	0.41661	9	2617	42	29330	5	gene-LOC111881480,gene-LOC111906912,gene-LOC111898828,gene-LOC111914241,gene-LOC111895774	4	gene-LOC111878618,gene-LOC111888653,gene-LOC111905009,gene-LOC111908858
GO:1990234	transferase complex	cellular_component	0.0082696	0.41839	83	2617	707	29330	46	gene-LOC111914427,gene-LOC111919142,gene-LOC111898649,gene-LOC111877441,gene-LOC111917071,gene-LOC111884461,Novel00011,gene-LOC111887680,gene-LOC111898624,gene-LOC111890481,gene-LOC111895508,gene-LOC111886443,gene-LOC111919916,gene-LOC111880629,gene-LOC111919865,gene-LOC111905577,gene-LOC111891787,gene-LOC111909452,gene-LOC111894559,gene-LOC111915909,gene-LOC111881536,gene-LOC111906163,gene-LOC11…	37	gene-LOC111902717,gene-LOC111880082,gene-LOC111912103,gene-LOC111887168,gene-LOC111918124,gene-LOC111890534,gene-LOC111904804,gene-LOC111883431,gene-LOC111905587,gene-LOC111897345,gene-LOC111915306,gene-LOC111890903,gene-LOC111918033,gene-LOC111878532,gene-LOC111894986,gene-LOC111915332,gene-LOC111913455,gene-LOC111891171,gene-LOC111911257,gene-LOC111921221,gene-LOC111914787,gene-LOC111889884,gen…
GO:0006754	ATP biosynthetic process	biological_process	0.0099308	0.46379	24	2617	155	29330	15	gene-LOC111904716,gene-LOC111921045,gene-LOC111896032,gene-LOC111919865,gene-LOC111889809,gene-LOC111911275,gene-LOC111919082,gene-LOC111885967,gene-LOC111893851,gene-LOC111902161,gene-LOC111903705,gene-LOC111904448,gene-LOC111891623,gene-LOC111912651,gene-LOC111890481	9	gene-LOC111892553,gene-LOC111885027,gene-LOC111879749,gene-LOC111891028,gene-LOC111894576,gene-LOC111910384,gene-LOC111910602,gene-LOC111915067,gene-LOC111897395
GO:0009142	nucleoside triphosphate biosynthetic process	biological_process	0.0099308	0.46379	24	2617	155	29330	15	gene-LOC111893851,gene-LOC111885967,gene-LOC111911275,gene-LOC111889809,gene-LOC111919082,gene-LOC111904448,gene-LOC111890481,gene-LOC111891623,gene-LOC111912651,gene-LOC111902161,gene-LOC111903705,gene-LOC111904716,gene-LOC111896032,gene-LOC111921045,gene-LOC111919865	9	gene-LOC111894576,gene-LOC111910384,gene-LOC111891028,gene-LOC111910602,gene-LOC111915067,gene-LOC111897395,gene-LOC111885027,gene-LOC111879749,gene-LOC111892553
GO:0009144	purine nucleoside triphosphate metabolic process	biological_process	0.0099308	0.46379	24	2617	155	29330	15	gene-LOC111904448,gene-LOC111890481,gene-LOC111891623,gene-LOC111912651,gene-LOC111902161,gene-LOC111903705,gene-LOC111893851,gene-LOC111885967,gene-LOC111911275,gene-LOC111889809,gene-LOC111919082,gene-LOC111896032,gene-LOC111921045,gene-LOC111919865,gene-LOC111904716	9	gene-LOC111910602,gene-LOC111915067,gene-LOC111897395,gene-LOC111894576,gene-LOC111910384,gene-LOC111891028,gene-LOC111885027,gene-LOC111879749,gene-LOC111892553
GO:0009145	purine nucleoside triphosphate biosynthetic process	biological_process	0.0099308	0.46379	24	2617	155	29330	15	gene-LOC111885967,gene-LOC111893851,gene-LOC111889809,gene-LOC111911275,gene-LOC111919082,gene-LOC111904448,gene-LOC111891623,gene-LOC111912651,gene-LOC111890481,gene-LOC111902161,gene-LOC111903705,gene-LOC111904716,gene-LOC111921045,gene-LOC111896032,gene-LOC111919865	9	gene-LOC111894576,gene-LOC111910384,gene-LOC111891028,gene-LOC111910602,gene-LOC111915067,gene-LOC111897395,gene-LOC111885027,gene-LOC111879749,gene-LOC111892553
GO:0009199	ribonucleoside triphosphate metabolic process	biological_process	0.0099308	0.46379	24	2617	155	29330	15	gene-LOC111912651,gene-LOC111891623,gene-LOC111890481,gene-LOC111904448,gene-LOC111903705,gene-LOC111902161,gene-LOC111885967,gene-LOC111893851,gene-LOC111919082,gene-LOC111889809,gene-LOC111911275,gene-LOC111919865,gene-LOC111921045,gene-LOC111896032,gene-LOC111904716	9	gene-LOC111915067,gene-LOC111897395,gene-LOC111910602,gene-LOC111910384,gene-LOC111894576,gene-LOC111891028,gene-LOC111885027,gene-LOC111879749,gene-LOC111892553
GO:0009201	ribonucleoside triphosphate biosynthetic process	biological_process	0.0099308	0.46379	24	2617	155	29330	15	gene-LOC111919865,gene-LOC111896032,gene-LOC111921045,gene-LOC111904716,gene-LOC111890481,gene-LOC111891623,gene-LOC111912651,gene-LOC111904448,gene-LOC111903705,gene-LOC111902161,gene-LOC111893851,gene-LOC111885967,gene-LOC111919082,gene-LOC111911275,gene-LOC111889809	9	gene-LOC111885027,gene-LOC111879749,gene-LOC111892553,gene-LOC111897395,gene-LOC111915067,gene-LOC111910602,gene-LOC111910384,gene-LOC111894576,gene-LOC111891028
GO:0009205	purine ribonucleoside triphosphate metabolic process	biological_process	0.0099308	0.46379	24	2617	155	29330	15	gene-LOC111919865,gene-LOC111921045,gene-LOC111896032,gene-LOC111904716,gene-LOC111891623,gene-LOC111912651,gene-LOC111890481,gene-LOC111904448,gene-LOC111903705,gene-LOC111902161,gene-LOC111885967,gene-LOC111893851,gene-LOC111919082,gene-LOC111889809,gene-LOC111911275	9	gene-LOC111885027,gene-LOC111879749,gene-LOC111892553,gene-LOC111897395,gene-LOC111915067,gene-LOC111910602,gene-LOC111910384,gene-LOC111894576,gene-LOC111891028
GO:0009206	purine ribonucleoside triphosphate biosynthetic process	biological_process	0.0099308	0.46379	24	2617	155	29330	15	gene-LOC111904716,gene-LOC111896032,gene-LOC111921045,gene-LOC111919865,gene-LOC111911275,gene-LOC111889809,gene-LOC111919082,gene-LOC111893851,gene-LOC111885967,gene-LOC111902161,gene-LOC111903705,gene-LOC111904448,gene-LOC111890481,gene-LOC111912651,gene-LOC111891623	9	gene-LOC111892553,gene-LOC111879749,gene-LOC111885027,gene-LOC111891028,gene-LOC111894576,gene-LOC111910384,gene-LOC111910602,gene-LOC111915067,gene-LOC111897395
GO:0019725	cellular homeostasis	biological_process	0.010397	0.48091	39	2617	315	29330	11	gene-LOC111895030,gene-LOC111882605,gene-LOC111888052,gene-LOC111875860,gene-LOC111892714,gene-LOC111876267,gene-LOC111887026,gene-LOC111914191,gene-LOC111896223,gene-LOC111902997,gene-LOC111911290	28	gene-LOC111909775,gene-LOC111899556,gene-LOC111907125,gene-LOC111899574,gene-LOC111917224,gene-LOC111900008,gene-LOC111882774,gene-LOC111899501,gene-LOC111894603,gene-LOC111892722,gene-LOC111901605,gene-LOC111904326,gene-LOC111899550,gene-LOC111899500,gene-LOC111901560,gene-LOC111899502,gene-LOC111899503,Novel00212,gene-LOC111902114,gene-LOC111896140,gene-LOC111904325,gene-LOC111907774,gene-LOC11…
GO:0019900	kinase binding	molecular_function	0.010527	0.48234	9	2617	43	29330	4	gene-LOC111878497,gene-LOC111896605,gene-LOC111892354,gene-LOC111908304	5	gene-LOC111896030,gene-LOC111913455,gene-LOC111890698,gene-LOC111917629,gene-LOC111886418
GO:0030599	pectinesterase activity	molecular_function	0.010797	0.48557	12	2617	64	29330	4	gene-LOC111910845,gene-LOC111906889,gene-LOC111888764,gene-LOC111903265	8	gene-LOC111899151,gene-LOC111910408,gene-LOC111888859,gene-LOC111917169,gene-LOC111909685,gene-LOC111878227,gene-LOC111910372,gene-LOC111895009
GO:0042545	cell wall modification	biological_process	0.010797	0.48557	12	2617	64	29330	4	gene-LOC111906889,gene-LOC111888764,gene-LOC111910845,gene-LOC111903265	8	gene-LOC111888859,gene-LOC111917169,gene-LOC111899151,gene-LOC111910408,gene-LOC111895009,gene-LOC111910372,gene-LOC111909685,gene-LOC111878227
GO:0016757	transferase activity, transferring glycosyl groups	molecular_function	0.01115	0.49686	90	2617	758	29330	56	gene-LOC111891623,gene-LOC111890351,gene-LOC111884460,gene-LOC111907519,gene-LOC111918222,gene-LOC111880191,gene-LOC111910764,gene-LOC111917653,gene-LOC111898756,gene-LOC111906238,gene-LOC111884911,gene-LOC111891787,gene-LOC111901924,gene-LOC111909458,gene-LOC111906809,gene-LOC111890481,gene-LOC111905390,gene-LOC111894001,gene-LOC111893105,gene-LOC111880198,gene-LOC111884461,gene-LOC111879442,gen…	34	gene-LOC111895714,gene-LOC111900211,gene-LOC111908234,gene-LOC111915616,gene-LOC111885774,gene-LOC111905155,gene-LOC111892987,gene-LOC111901431,gene-LOC111889696,gene-LOC111920585,gene-LOC111909626,gene-LOC111899117,gene-LOC111905140,gene-LOC111917739,gene-LOC111896924,gene-LOC111895726,gene-LOC111886056,gene-LOC111902088,gene-LOC111920583,gene-LOC111909624,gene-LOC111903977,gene-LOC111890097,gen…
GO:0006073	cellular glucan metabolic process	biological_process	0.011474	0.50205	25	2617	149	29330	13	gene-LOC111891787,gene-LOC111898756,gene-LOC111917653,gene-LOC111918933,gene-LOC111909686,gene-LOC111914427,gene-LOC111884462,gene-LOC111910033,gene-LOC111884460,gene-LOC111907519,gene-LOC111890481,gene-LOC111884461,gene-LOC111904484	12	gene-LOC111909626,gene-LOC111883638,gene-LOC111909624,gene-LOC111917739,gene-LOC111905140,gene-LOC111897800,gene-LOC111886056,gene-LOC111911913,gene-LOC111895714,gene-LOC111890097,gene-LOC111895726,gene-LOC111894037
GO:0044042	glucan metabolic process	biological_process	0.011474	0.50205	25	2617	149	29330	13	gene-LOC111884462,gene-LOC111910033,gene-LOC111918933,gene-LOC111909686,gene-LOC111914427,gene-LOC111891787,gene-LOC111898756,gene-LOC111917653,gene-LOC111904484,gene-LOC111884461,gene-LOC111884460,gene-LOC111907519,gene-LOC111890481	12	gene-LOC111909624,gene-LOC111917739,gene-LOC111897800,gene-LOC111905140,gene-LOC111909626,gene-LOC111883638,gene-LOC111894037,gene-LOC111911913,gene-LOC111886056,gene-LOC111895726,gene-LOC111895714,gene-LOC111890097
GO:0008484	sulfuric ester hydrolase activity	molecular_function	0.011793	0.5114	4	2617	9	29330	4	Novel00085,gene-LOC111908304,gene-LOC111911570,gene-LOC111891820	0
GO:0005664	nuclear origin of replication recognition complex	cellular_component	0.012118	0.52085	5	2617	17	29330	2	gene-LOC111882933,gene-LOC111921208	3	gene-LOC111884564,gene-LOC111902715,gene-LOC111899745
GO:0010468	regulation of gene expression	biological_process	0.012675	0.54002	268	2617	2596	29330	158	gene-LOC111879684,gene-LOC111894394,gene-LOC111894548,gene-LOC111912473,gene-LOC111893311,gene-LOC111914355,gene-LOC111910920,gene-LOC111885301,gene-LOC111906611,gene-LOC111916039,gene-LOC111897921,gene-LOC111904051,gene-LOC111901271,gene-LOC111876970,gene-LOC111915587,gene-LOC111880401,gene-LOC111888024,gene-LOC111902663,gene-LOC111901924,gene-LOC111912492,gene-LOC111908069,gene-LOC111913537,gen…	110	gene-LOC111888514,gene-LOC111915083,gene-LOC111882421,gene-LOC111902710,gene-LOC111906015,gene-LOC111903992,gene-LOC111889043,gene-LOC111887396,gene-LOC111885670,gene-LOC111876272,gene-LOC111903849,gene-LOC111921221,gene-LOC111877013,gene-LOC111889799,gene-LOC111896121,gene-LOC111876113,gene-LOC111902493,gene-LOC111917279,gene-LOC111918857,gene-LOC111908120,gene-LOC111905373,gene-LOC111898833,gen…
GO:0071949	FAD binding	molecular_function	0.013336	0.56326	17	2617	97	29330	10	gene-LOC111913467,gene-LOC111904861,gene-LOC111914386,gene-LOC111878173,gene-LOC111880972,gene-LOC111886365,gene-LOC111882606,gene-LOC111890232,gene-LOC111885712,gene-LOC111877733	7	gene-LOC111912665,gene-LOC111889035,gene-LOC111882382,gene-LOC111914293,gene-LOC111909735,gene-LOC111877285,gene-LOC111911448
GO:0005743	mitochondrial inner membrane	cellular_component	0.013664	0.57002	36	2617	266	29330	20	gene-LOC111876446,gene-LOC111898828,gene-LOC111906912,gene-LOC111895774,gene-LOC111893851,gene-LOC111914241,gene-LOC111903705,gene-LOC111904448,gene-LOC111890481,gene-LOC111904716,gene-LOC111896032,gene-LOC111921045,gene-LOC111919865,gene-LOC111911275,gene-LOC111889809,gene-LOC111913760,gene-LOC111902161,gene-LOC111881480,gene-LOC111891623,gene-LOC111912651	16	gene-LOC111906711,gene-LOC111879749,gene-LOC111910384,gene-LOC111910602,gene-LOC111878618,gene-LOC111897395,gene-LOC111886671,gene-LOC111882853,gene-LOC111908858,gene-LOC111918491,gene-LOC111892553,gene-LOC111895710,gene-LOC111888653,gene-LOC111905009,gene-LOC111891028,Novel01066
GO:0006265	DNA topological change	biological_process	0.013731	0.57002	11	2617	54	29330	10	gene-LOC111909794,gene-LOC111914381,gene-LOC111908304,gene-LOC111892075,gene-LOC111911848,gene-LOC111885654,gene-LOC111877866,gene-LOC111906917,gene-LOC111879458,gene-LOC111916618	1	gene-LOC111892746
GO:0009889	regulation of biosynthetic process	biological_process	0.01419	0.57379	260	2617	2526	29330	150	gene-LOC111906611,gene-LOC111916039,gene-LOC111901271,gene-LOC111915587,gene-LOC111876970,gene-LOC111897921,gene-LOC111904051,gene-LOC111912473,gene-LOC111894548,gene-LOC111894394,gene-LOC111879684,gene-LOC111910920,gene-LOC111885301,gene-LOC111914355,gene-LOC111896123,gene-LOC111879661,gene-LOC111905325,gene-LOC111892555,gene-LOC111909323,gene-LOC111920121,gene-LOC111897340,gene-LOC111913537,gen…	110	gene-LOC111885670,gene-LOC111887396,gene-LOC111889799,gene-LOC111877013,gene-LOC111921221,gene-LOC111876272,gene-LOC111903849,gene-LOC111882421,gene-LOC111902710,gene-LOC111915083,gene-LOC111888514,gene-LOC111903992,gene-LOC111889043,gene-LOC111906015,gene-LOC111894982,gene-LOC111900227,gene-LOC111915859,gene-LOC111891558,gene-LOC111893646,gene-LOC111891112,gene-LOC111911448,gene-LOC111917279,gen…
GO:0019042	viral latency	biological_process	0.014399	0.57379	4	2617	10	29330	3	gene-LOC111909940,gene-LOC111878543,gene-LOC111901119	1	gene-LOC111884878
GO:0006260	DNA replication	biological_process	0.014537	0.57379	70	2617	561	29330	53	gene-LOC111913537,gene-LOC111915952,gene-LOC111882933,gene-LOC111897275,gene-LOC111877989,Novel00135,gene-LOC111893105,gene-LOC111916510,gene-LOC111881585,gene-LOC111876664,gene-LOC111910499,gene-LOC111912362,gene-LOC111893810,gene-LOC111905407,gene-LOC111915909,gene-LOC111908928,gene-LOC111906727,gene-LOC111914339,gene-LOC111912453,gene-LOC111905201,gene-LOC111888247,gene-LOC111913192,gene-LOC11…	17	gene-LOC111915759,gene-LOC111897345,gene-LOC111884564,Novel00718,gene-LOC111891112,gene-LOC111876113,gene-LOC111899745,gene-LOC111876101,gene-LOC111883974,gene-LOC111886937,gene-LOC111903230,gene-LOC111889555,gene-LOC111910602,gene-LOC111894603,gene-LOC111921221,gene-LOC111902715,gene-LOC111896154
GO:0016762	xyloglucan:xyloglucosyl transferase activity	molecular_function	0.014757	0.57379	9	2617	50	29330	0		9	gene-LOC111909626,gene-LOC111883638,gene-LOC111886056,gene-LOC111890097,gene-LOC111917739,gene-LOC111909624,gene-LOC111894037,gene-LOC111897800,gene-LOC111905140
GO:0048046	apoplast	cellular_component	0.014757	0.57379	9	2617	50	29330	0		9	gene-LOC111917739,gene-LOC111909624,gene-LOC111894037,gene-LOC111905140,gene-LOC111897800,gene-LOC111909626,gene-LOC111883638,gene-LOC111886056,gene-LOC111890097
GO:0043419	urea catabolic process	biological_process	0.014954	0.57379	2	2617	2	29330	2	gene-LOC111906271,gene-LOC111914354	0
GO:0034645	cellular macromolecule biosynthetic process	biological_process	0.014996	0.57379	448	2617	4524	29330	254	gene-LOC111880896,gene-LOC111883473,gene-LOC111877989,gene-LOC111881585,gene-LOC111899851,gene-LOC111884099,gene-LOC111901068,gene-LOC111876706,gene-LOC111885850,gene-LOC111881536,gene-LOC111908928,gene-LOC111915504,gene-LOC111877226,gene-LOC111914922,gene-LOC111905659,gene-LOC111907519,gene-LOC111888247,gene-LOC111905201,gene-LOC111913192,gene-LOC111894567,gene-LOC111893552,gene-LOC111911172,gen…	194	gene-LOC111905114,gene-LOC111893089,gene-LOC111915759,gene-LOC111880312,gene-LOC111893223,gene-LOC111879639,gene-LOC111906076,gene-LOC111918381,gene-LOC111876171,gene-LOC111890393,gene-LOC111893937,gene-LOC111913773,gene-LOC111882484,gene-LOC111889242,gene-LOC111883894,gene-LOC111914385,gene-LOC111904216,gene-LOC111898384,gene-LOC111909015,gene-LOC111890903,gene-LOC111888653,gene-LOC111899440,gen…
GO:0018142	protein-DNA covalent cross-linking	biological_process	0.015076	0.57379	3	2617	5	29330	2	gene-LOC111891007,gene-LOC111881499	1	gene-LOC111883974
GO:0016740	transferase activity	molecular_function	0.015107	0.57379	581	2617	5583	29330	391	gene-LOC111916849,gene-LOC111905407,gene-LOC111916640,gene-LOC111890006,gene-LOC111911925,gene-LOC111908629,gene-LOC111887993,gene-LOC111888188,gene-LOC111898999,gene-LOC111911256,gene-LOC111881499,gene-LOC111917653,gene-LOC111881207,gene-LOC111918243,gene-LOC111916056,gene-LOC111888739,gene-LOC111909805,gene-LOC111908773,gene-LOC111881106,gene-LOC111915909,gene-LOC111902641,gene-LOC111894559,gen…	190	gene-LOC111908640,gene-LOC111906050,gene-LOC111883163,gene-LOC111909624,gene-LOC111891467,gene-LOC111876554,gene-LOC111884675,gene-LOC111902088,gene-LOC111877285,gene-LOC111889696,gene-LOC111899117,gene-LOC111894986,gene-LOC111885506,gene-LOC111897800,gene-LOC111914787,gene-LOC111906207,gene-LOC111918257,gene-LOC111896368,gene-LOC111889884,gene-LOC111894957,gene-LOC111893107,gene-LOC111885135,gen…
GO:0071806	protein transmembrane transport	biological_process	0.015222	0.57379	9	2617	43	29330	6	gene-LOC111891013,gene-LOC111887026,gene-LOC111881403,gene-LOC111884223,gene-LOC111917233,gene-LOC111905001	3	gene-LOC111894365,gene-LOC111879118,gene-LOC111895710
GO:0000120	RNA polymerase I transcription regulator complex	cellular_component	0.015652	0.57379	3	2617	7	29330	1	gene-LOC111915844	2	gene-LOC111910525,gene-LOC111893646
GO:0005668	RNA polymerase transcription factor SL1 complex	cellular_component	0.015652	0.57379	3	2617	7	29330	1	gene-LOC111915844	2	gene-LOC111910525,gene-LOC111893646
GO:0010556	regulation of macromolecule biosynthetic process	biological_process	0.015798	0.57379	259	2617	2522	29330	150	gene-LOC111902663,gene-LOC111901924,gene-LOC111912492,gene-LOC111880401,gene-LOC111888024,gene-LOC111917978,gene-LOC111920794,Novel00810,gene-LOC111916523,gene-LOC111881438,gene-LOC111878497,gene-LOC111887254,Novel01134,gene-LOC111877456,gene-LOC111917273,gene-LOC111908069,gene-LOC111913537,gene-LOC111909323,gene-LOC111897340,gene-LOC111920121,gene-LOC111905325,gene-LOC111892555,gene-LOC111896123…	109	gene-LOC111908120,gene-LOC111905373,gene-LOC111898833,gene-LOC111913910,gene-LOC111896121,gene-LOC111876113,gene-LOC111902493,gene-LOC111917279,gene-LOC111918857,gene-LOC111891112,gene-LOC111911448,gene-LOC111893646,gene-LOC111891558,gene-LOC111915859,gene-LOC111900227,gene-LOC111894982,gene-LOC111906015,gene-LOC111903992,gene-LOC111889043,gene-LOC111888514,gene-LOC111915083,gene-LOC111882421,gen…
GO:0031326	regulation of cellular biosynthetic process	biological_process	0.015798	0.57379	259	2617	2522	29330	150	gene-LOC111905659,gene-LOC111877226,gene-LOC111908928,gene-LOC111883477,gene-LOC111911172,gene-LOC111894567,gene-LOC111883473,gene-LOC111884099,gene-LOC111876706,gene-LOC111901068,gene-LOC111899851,gene-LOC111901318,gene-LOC111913543,gene-LOC111915723,gene-LOC111905745,gene-LOC111894525,gene-LOC111916877,gene-LOC111881886,gene-LOC111915264,gene-LOC111911317,gene-LOC111898502,gene-LOC111916888,gen…	109	gene-LOC111898384,gene-LOC111889242,gene-LOC111882484,gene-LOC111886559,gene-LOC111911793,gene-LOC111888653,gene-LOC111906076,gene-LOC111893223,gene-LOC111893089,gene-LOC111915759,gene-LOC111905114,gene-LOC111876171,gene-LOC111904867,gene-LOC111878227,gene-LOC111910382,gene-LOC111883256,gene-LOC111910525,gene-LOC111917134,gene-LOC111896154,gene-LOC111884548,gene-LOC111909395,gene-LOC111914176,gen…
GO:0140110	transcription regulator activity	molecular_function	0.015802	0.57379	130	2617	1237	29330	72	gene-LOC111907152,gene-LOC111912492,gene-LOC111906608,gene-LOC111890586,gene-LOC111887026,gene-LOC111888900,gene-LOC111896629,gene-LOC111904559,gene-LOC111887254,gene-LOC111877456,gene-LOC111916523,gene-LOC111881438,gene-LOC111920794,gene-LOC111920121,gene-LOC111898765,gene-LOC111909323,gene-LOC111913537,gene-LOC111885301,gene-LOC111905318,gene-LOC111892354,gene-LOC111876681,gene-LOC111876599,gen…	58	gene-LOC111898833,gene-LOC111911942,gene-LOC111917279,gene-LOC111915332,gene-LOC111876113,gene-LOC111902493,gene-LOC111896121,gene-LOC111889526,gene-LOC111891112,gene-LOC111917268,gene-LOC111914810,gene-LOC111894982,gene-LOC111900227,gene-LOC111909902,gene-LOC111915859,gene-LOC111889043,gene-LOC111906015,gene-LOC111915009,gene-LOC111877088,gene-LOC111902710,gene-LOC111905844,gene-LOC111915083,gen…
GO:0009059	macromolecule biosynthetic process	biological_process	0.01581	0.57379	449	2617	4538	29330	255	gene-LOC111910237,gene-LOC111912492,gene-LOC111882479,gene-LOC111901924,gene-LOC111891787,gene-LOC111902663,gene-LOC111909458,gene-LOC111906495,gene-LOC111898220,gene-LOC111892691,gene-LOC111906727,gene-LOC111914339,gene-LOC111888024,gene-LOC111880401,gene-LOC111884460,gene-LOC111895256,gene-LOC111876188,Novel00810,gene-LOC111917978,gene-LOC111920794,gene-LOC111910033,gene-LOC111917273,gene-LOC11…	194	gene-LOC111908120,gene-LOC111913491,gene-LOC111918033,gene-LOC111903230,gene-LOC111914149,gene-LOC111898833,gene-LOC111913910,gene-LOC111905373,gene-LOC111877284,gene-LOC111918540,gene-LOC111876113,gene-LOC111902493,gene-LOC111896121,gene-LOC111918857,gene-LOC111917279,gene-LOC111893646,gene-LOC111919105,gene-LOC111891112,gene-LOC111911448,gene-LOC111891558,gene-LOC111900227,gene-LOC111894982,gen…
GO:0016758	transferase activity, transferring hexosyl groups	molecular_function	0.01583	0.57379	66	2617	538	29330	42	gene-LOC111898756,gene-LOC111917653,gene-LOC111901924,gene-LOC111891787,gene-LOC111906238,gene-LOC111909458,gene-LOC111890351,gene-LOC111907519,gene-LOC111884460,gene-LOC111918222,gene-LOC111880191,gene-LOC111876664,gene-LOC111889296,gene-LOC111908418,gene-LOC111910033,gene-LOC111914427,gene-LOC111890481,gene-LOC111893105,gene-LOC111894001,gene-LOC111884461,gene-LOC111906142,gene-LOC111915919,gen…	24	gene-LOC111920585,gene-LOC111909626,gene-LOC111899117,gene-LOC111905140,gene-LOC111917739,gene-LOC111908234,gene-LOC111900211,gene-LOC111895714,gene-LOC111915616,gene-LOC111905155,gene-LOC111892987,gene-LOC111909624,gene-LOC111895726,gene-LOC111896924,gene-LOC111886056,gene-LOC111920583,gene-LOC111878630,gene-LOC111883638,gene-LOC111890097,gene-LOC111911913,gene-LOC111890876,gene-LOC111890334,gen…
GO:0098800	inner mitochondrial membrane protein complex	cellular_component	0.016081	0.57436	30	2617	215	29330	17	gene-LOC111904716,gene-LOC111898828,gene-LOC111919865,gene-LOC111921045,gene-LOC111896032,gene-LOC111914241,gene-LOC111893851,gene-LOC111895774,gene-LOC111913760,gene-LOC111889809,gene-LOC111911275,gene-LOC111912651,gene-LOC111891623,gene-LOC111890481,gene-LOC111904448,gene-LOC111903705,gene-LOC111902161	13	gene-LOC111908858,gene-LOC111906711,gene-LOC111879749,gene-LOC111905009,gene-LOC111888653,gene-LOC111895710,gene-LOC111892553,gene-LOC111918491,gene-LOC111910384,gene-LOC111891028,gene-LOC111897395,gene-LOC111878618,gene-LOC111910602
GO:0006527	arginine catabolic process	biological_process	0.016083	0.57436	3	2617	7	29330	3	gene-LOC111891985,gene-LOC111901134,gene-LOC111906487	0
GO:0046916	cellular transition metal ion homeostasis	biological_process	0.016839	0.59455	15	2617	88	29330	3	gene-LOC111888052,gene-LOC111902997,gene-LOC111914191	12	gene-LOC111899557,gene-LOC111904326,gene-LOC111899550,gene-LOC111899503,gene-LOC111899574,Novel00212,gene-LOC111899556,gene-LOC111907774,gene-LOC111899502,gene-LOC111899500,gene-LOC111904325,gene-LOC111899501
GO:0019866	organelle inner membrane	cellular_component	0.016893	0.59455	36	2617	271	29330	20	gene-LOC111881480,gene-LOC111902161,gene-LOC111912651,gene-LOC111891623,gene-LOC111913760,gene-LOC111911275,gene-LOC111889809,gene-LOC111919865,gene-LOC111896032,gene-LOC111921045,gene-LOC111904716,gene-LOC111903705,gene-LOC111890481,gene-LOC111904448,gene-LOC111906912,gene-LOC111893851,gene-LOC111914241,gene-LOC111895774,gene-LOC111876446,gene-LOC111898828	16	Novel01066,gene-LOC111891028,gene-LOC111892553,gene-LOC111895710,gene-LOC111918491,gene-LOC111888653,gene-LOC111905009,gene-LOC111908858,gene-LOC111882853,gene-LOC111897395,gene-LOC111878618,gene-LOC111910602,gene-LOC111886671,gene-LOC111910384,gene-LOC111879749,gene-LOC111906711
GO:0098798	mitochondrial protein complex	cellular_component	0.017137	0.5988	37	2617	279	29330	23	Novel00024,gene-LOC111902161,gene-LOC111912651,gene-LOC111891623,gene-LOC111911275,gene-LOC111889809,gene-LOC111913760,gene-LOC111901265,gene-LOC111896032,gene-LOC111921045,gene-LOC111919865,gene-LOC111904716,gene-LOC111903705,gene-LOC111904448,gene-LOC111890481,gene-LOC111895774,gene-LOC111893851,gene-LOC111914241,gene-LOC111905001,gene-LOC111884223,gene-LOC111898828,gene-LOC111905103,gene-LOC11…	14	gene-LOC111891028,gene-LOC111918491,gene-LOC111892553,gene-LOC111895710,gene-LOC111894365,gene-LOC111888653,gene-LOC111905009,gene-LOC111908858,gene-LOC111910602,gene-LOC111878618,gene-LOC111897395,gene-LOC111910384,gene-LOC111879749,gene-LOC111906711
GO:2000112	regulation of cellular macromolecule biosynthetic process	biological_process	0.017699	0.61401	258	2617	2518	29330	149	gene-LOC111884869,gene-LOC111908347,gene-LOC111916318,gene-LOC111909164,gene-LOC111892354,gene-LOC111876599,gene-LOC111876681,gene-LOC111903040,gene-LOC111891267,gene-LOC111904110,gene-LOC111905318,gene-LOC111906142,gene-LOC111907346,gene-LOC111893365,gene-LOC111913057,gene-LOC111918219,gene-LOC111899205,gene-LOC111916911,gene-LOC111893406,gene-LOC111900596,gene-LOC111898199,gene-LOC111878314,gen…	109	gene-LOC111885354,gene-LOC111904315,gene-LOC111877088,gene-LOC111885135,gene-LOC111905844,gene-LOC111915009,gene-LOC111897547,gene-LOC111881025,gene-LOC111889555,gene-LOC111889884,gene-LOC111897329,gene-LOC111913746,gene-LOC111889526,gene-LOC111915332,gene-LOC111894986,gene-LOC111911942,gene-LOC111880692,gene-LOC111892780,gene-LOC111883803,gene-LOC111909902,gene-LOC111917268,gene-LOC111899528,gen…
GO:0006338	chromatin remodeling	biological_process	0.018262	0.62197	22	2617	154	29330	13	gene-LOC111914411,gene-LOC111899851,gene-LOC111893777,gene-LOC111910920,gene-LOC111920805,gene-LOC111903519,gene-LOC111901489,gene-LOC111881093,gene-LOC111888484,gene-LOC111903617,Novel01094,gene-LOC111884869,Novel00135	9	gene-LOC111906785,gene-LOC111886559,gene-LOC111901842,gene-LOC111894779,gene-LOC111909270,gene-LOC111886868,gene-LOC111917488,gene-LOC111900160,gene-LOC111899339
GO:0016462	pyrophosphatase activity	molecular_function	0.018302	0.62197	191	2617	1506	29330	149	gene-LOC111887881,gene-LOC111920633,gene-LOC111901176,gene-LOC111918214,gene-LOC111916115,gene-LOC111918101,gene-LOC111898903,gene-LOC111907935,gene-LOC111916168,gene-LOC111892306,gene-LOC111882249,gene-LOC111877723,gene-LOC111901119,gene-LOC111883309,gene-LOC111879458,gene-LOC111920253,gene-LOC111884385,gene-LOC111917407,gene-LOC111921599,gene-LOC111909132,gene-LOC111889633,gene-LOC111921564,gen…	42	gene-LOC111917214,gene-LOC111879294,gene-LOC111910525,gene-LOC111877190,gene-LOC111911859,gene-LOC111907977,gene-LOC111900382,gene-LOC111887432,gene-LOC111907255,gene-LOC111904732,gene-LOC111895297,gene-LOC111914791,gene-LOC111903827,gene-LOC111893069,gene-LOC111920833,gene-LOC111918612,gene-LOC111882382,gene-LOC111889487,gene-LOC111886635,gene-LOC111910647,gene-LOC111878876,gene-LOC111912961,gen…
GO:0042910	xenobiotic transmembrane transporter activity	molecular_function	0.018312	0.62197	12	2617	68	29330	10	gene-LOC111917894,gene-LOC111903226,gene-LOC111884825,gene-LOC111920131,gene-LOC111898251,gene-LOC111907850,gene-LOC111904012,gene-LOC111895427,gene-LOC111899878,gene-LOC111907847	2	gene-LOC111876272,gene-LOC111920128
GO:0055085	transmembrane transport	biological_process	0.018556	0.62589	183	2617	1681	29330	120	gene-LOC111907093,gene-LOC111908304,gene-LOC111886105,gene-LOC111921045,gene-LOC111895256,gene-LOC111880690,gene-LOC111911275,gene-LOC111887026,gene-LOC111908773,gene-LOC111893046,gene-LOC111908519,gene-LOC111888739,gene-LOC111879637,gene-LOC111903226,gene-LOC111884825,gene-LOC111897821,gene-LOC111912651,gene-LOC111891623,gene-LOC111907847,gene-LOC111917273,gene-LOC111882666,gene-LOC111905001,gen…	63	gene-LOC111889354,gene-LOC111896659,gene-LOC111894365,gene-LOC111891028,gene-LOC111916863,gene-LOC111890503,gene-LOC111893741,gene-LOC111901012,gene-LOC111889526,gene-LOC111899404,gene-LOC111886866,gene-LOC111919105,gene-LOC111876554,gene-LOC111884675,gene-LOC111918911,gene-LOC111919228,gene-LOC111904890,gene-LOC111889839,gene-LOC111885354,gene-LOC111887496,gene-LOC111913754,gene-LOC111917622,gen…
GO:0019104	DNA N-glycosylase activity	molecular_function	0.019193	0.63343	4	2617	12	29330	4	gene-LOC111913811,gene-LOC111917499,gene-LOC111891400,gene-LOC111889726	0
GO:0043531	ADP binding	molecular_function	0.019383	0.63343	93	2617	537	29330	90	gene-LOC111906275,gene-LOC111896216,gene-LOC111899464,gene-LOC111907761,gene-LOC111915872,gene-LOC111911848,gene-LOC111878579,gene-LOC111917353,gene-LOC111888824,gene-LOC111914800,gene-LOC111889681,gene-LOC111881783,gene-LOC111882249,gene-LOC111916008,gene-LOC111916336,gene-LOC111908734,gene-LOC111909982,gene-LOC111883323,gene-LOC111883297,gene-LOC111899410,gene-LOC111913080,gene-LOC111909132,gen…	3	gene-LOC111907150,gene-LOC111911859,gene-LOC111907977
GO:0006760	folic acid-containing compound metabolic process	biological_process	0.019506	0.63343	5	2617	14	29330	5	gene-LOC111908484,gene-LOC111879046,gene-LOC111887433,gene-LOC111918219,gene-LOC111890855	0
GO:0004601	peroxidase activity	molecular_function	0.019628	0.63343	22	2617	158	29330	3	gene-LOC111890232,gene-LOC111885088,gene-LOC111899161	19	gene-LOC111903894,gene-LOC111903785,gene-LOC111917741,gene-LOC111891035,gene-LOC111896403,gene-LOC111910447,gene-LOC111902773,gene-LOC111903893,gene-LOC111901384,gene-LOC111894964,gene-LOC111897614,gene-LOC111896420,gene-LOC111893069,gene-LOC111904298,gene-LOC111878787,gene-LOC111904309,gene-LOC111896412,gene-LOC111913134,gene-LOC111878774
GO:0006873	cellular ion homeostasis	biological_process	0.020108	0.63343	20	2617	133	29330	6	gene-LOC111914191,gene-LOC111887026,gene-LOC111896223,gene-LOC111902997,gene-LOC111876267,gene-LOC111888052	14	gene-LOC111907774,gene-LOC111899501,gene-LOC111894603,gene-LOC111904325,gene-LOC111899550,gene-LOC111904326,gene-LOC111899557,gene-LOC111899502,gene-LOC111899556,gene-LOC111899500,gene-LOC111902114,Novel00212,gene-LOC111899503,gene-LOC111899574
GO:0006875	cellular metal ion homeostasis	biological_process	0.020108	0.63343	20	2617	133	29330	6	gene-LOC111888052,gene-LOC111876267,gene-LOC111896223,gene-LOC111902997,gene-LOC111914191,gene-LOC111887026	14	gene-LOC111902114,Novel00212,gene-LOC111899503,gene-LOC111899574,gene-LOC111899502,gene-LOC111899556,gene-LOC111899500,gene-LOC111899550,gene-LOC111899557,gene-LOC111904326,gene-LOC111907774,gene-LOC111899501,gene-LOC111894603,gene-LOC111904325
GO:0030003	cellular cation homeostasis	biological_process	0.020108	0.63343	20	2617	133	29330	6	gene-LOC111902997,gene-LOC111896223,gene-LOC111914191,gene-LOC111887026,gene-LOC111888052,gene-LOC111876267	14	gene-LOC111899550,gene-LOC111899557,gene-LOC111904326,gene-LOC111907774,gene-LOC111894603,gene-LOC111899501,gene-LOC111904325,gene-LOC111902114,Novel00212,gene-LOC111899574,gene-LOC111899503,gene-LOC111899502,gene-LOC111899556,gene-LOC111899500
GO:0055082	cellular chemical homeostasis	biological_process	0.020108	0.63343	20	2617	133	29330	6	gene-LOC111876267,gene-LOC111888052,gene-LOC111887026,gene-LOC111914191,gene-LOC111902997,gene-LOC111896223	14	gene-LOC111899500,gene-LOC111899502,gene-LOC111899556,Novel00212,gene-LOC111899503,gene-LOC111899574,gene-LOC111902114,gene-LOC111899501,gene-LOC111894603,gene-LOC111904325,gene-LOC111907774,gene-LOC111899550,gene-LOC111904326,gene-LOC111899557
GO:0030286	dynein complex	cellular_component	0.020145	0.63343	7	2617	29	29330	3	gene-LOC111882151,gene-LOC111894567,gene-LOC111887404	4	gene-LOC111886849,gene-LOC111914791,gene-LOC111895436,gene-LOC111878876
GO:0015627	type II protein secretion system complex	cellular_component	0.020355	0.63343	2	2617	3	29330	1	gene-LOC111891013	1	gene-LOC111879118
GO:0015628	protein secretion by the type II secretion system	biological_process	0.020355	0.63343	2	2617	3	29330	1	gene-LOC111891013	1	gene-LOC111879118
GO:0098776	protein transport across the cell outer membrane	biological_process	0.020355	0.63343	2	2617	3	29330	1	gene-LOC111891013	1	gene-LOC111879118
GO:0033644	host cell membrane	cellular_component	0.020475	0.63343	11	2617	57	29330	7	gene-LOC111901119,gene-LOC111909940,gene-LOC111894525,gene-LOC111883864,gene-LOC111878543,gene-LOC111877244,gene-LOC111916156	4	gene-LOC111893741,gene-LOC111894982,gene-LOC111881993,gene-LOC111884878
GO:0030976	thiamine pyrophosphate binding	molecular_function	0.021158	0.65041	7	2617	30	29330	2	gene-LOC111898601,gene-LOC111896435	5	gene-LOC111884747,gene-LOC111882751,gene-LOC111884755,gene-LOC111898600,gene-LOC111898603
GO:0045261	proton-transporting ATP synthase complex, catalytic core F(1)	cellular_component	0.021476	0.65411	6	2617	22	29330	5	gene-LOC111919865,gene-LOC111890481,gene-LOC111912651,gene-LOC111904448,gene-LOC111911275	1	gene-LOC111910384
GO:0061617	MICOS complex	cellular_component	0.021615	0.65411	7	2617	34	29330	3	gene-LOC111895774,gene-LOC111914241,gene-LOC111898828	4	gene-LOC111888653,gene-LOC111905009,gene-LOC111908858,gene-LOC111878618
GO:0005753	mitochondrial proton-transporting ATP synthase complex	cellular_component	0.021683	0.65411	19	2617	120	29330	13	gene-LOC111904716,gene-LOC111919865,gene-LOC111921045,gene-LOC111896032,gene-LOC111893851,gene-LOC111889809,gene-LOC111911275,gene-LOC111891623,gene-LOC111912651,gene-LOC111890481,gene-LOC111904448,gene-LOC111903705,gene-LOC111902161	6	gene-LOC111879749,gene-LOC111892553,gene-LOC111910384,gene-LOC111891028,gene-LOC111897395,gene-LOC111910602
GO:0003916	DNA topoisomerase activity	molecular_function	0.022386	0.67117	11	2617	57	29330	10	gene-LOC111909794,gene-LOC111908304,gene-LOC111914381,gene-LOC111911848,gene-LOC111892075,gene-LOC111877866,gene-LOC111885654,gene-LOC111906917,gene-LOC111879458,gene-LOC111916618	1	gene-LOC111892746
GO:0016573	histone acetylation	biological_process	0.022942	0.6836	7	2617	29	29330	5	gene-LOC111889724,gene-LOC111899205,gene-LOC111916911,gene-LOC111901924,gene-LOC111876681	2	gene-LOC111918336,gene-LOC111877013
GO:0018143	nucleic acid-protein covalent cross-linking	biological_process	0.023553	0.69753	3	2617	6	29330	2	gene-LOC111881499,gene-LOC111891007	1	gene-LOC111883974
GO:0048878	chemical homeostasis	biological_process	0.023994	0.70534	22	2617	152	29330	7	gene-LOC111902997,gene-LOC111896223,gene-LOC111913054,gene-LOC111887026,gene-LOC111914191,gene-LOC111888052,gene-LOC111876267	15	gene-LOC111904326,gene-LOC111899557,gene-LOC111899550,gene-LOC111904325,gene-LOC111894603,gene-LOC111893995,gene-LOC111899501,gene-LOC111907774,gene-LOC111899574,gene-LOC111899503,Novel00212,gene-LOC111902114,gene-LOC111899500,gene-LOC111899556,gene-LOC111899502
GO:0045926	negative regulation of growth	biological_process	0.02477	0.70534	2	2617	2	29330	1	gene-LOC111906707	1	gene-LOC111899950
GO:0055076	transition metal ion homeostasis	biological_process	0.024934	0.70534	15	2617	93	29330	3	gene-LOC111914191,gene-LOC111902997,gene-LOC111888052	12	gene-LOC111899501,gene-LOC111899500,gene-LOC111904325,gene-LOC111907774,gene-LOC111899502,gene-LOC111899556,Novel00212,gene-LOC111899503,gene-LOC111899574,gene-LOC111899550,gene-LOC111904326,gene-LOC111899557
GO:0009856	pollination	biological_process	0.025037	0.70534	24	2617	145	29330	19	gene-LOC111877217,gene-LOC111906235,gene-LOC111877226,gene-LOC111907416,gene-LOC111880162,gene-LOC111906966,gene-LOC111879670,gene-LOC111879661,gene-LOC111890093,gene-LOC111906943,gene-LOC111906926,gene-LOC111906234,gene-LOC111906238,gene-LOC111877219,gene-LOC111907384,gene-LOC111906917,gene-LOC111881069,gene-LOC111882704,gene-LOC111884417	5	gene-LOC111917960,gene-LOC111913744,gene-LOC111913769,gene-LOC111913793,gene-LOC111913778
GO:0009875	pollen-pistil interaction	biological_process	0.025037	0.70534	24	2617	145	29330	19	gene-LOC111877226,gene-LOC111906235,gene-LOC111877217,gene-LOC111880162,gene-LOC111906966,gene-LOC111907416,gene-LOC111879661,gene-LOC111879670,gene-LOC111906943,gene-LOC111890093,gene-LOC111906234,gene-LOC111906926,gene-LOC111877219,gene-LOC111906238,gene-LOC111906917,gene-LOC111907384,gene-LOC111884417,gene-LOC111881069,gene-LOC111882704	5	gene-LOC111917960,gene-LOC111913744,gene-LOC111913769,gene-LOC111913793,gene-LOC111913778
GO:0044706	multi-multicellular organism process	biological_process	0.025037	0.70534	24	2617	145	29330	19	gene-LOC111879670,gene-LOC111879661,gene-LOC111890093,gene-LOC111906943,gene-LOC111877217,gene-LOC111906235,gene-LOC111877226,gene-LOC111907416,gene-LOC111906966,gene-LOC111880162,gene-LOC111907384,gene-LOC111906917,gene-LOC111882704,gene-LOC111881069,gene-LOC111884417,gene-LOC111906926,gene-LOC111906234,gene-LOC111906238,gene-LOC111877219	5	gene-LOC111917960,gene-LOC111913744,gene-LOC111913793,gene-LOC111913778,gene-LOC111913769
GO:0048544	recognition of pollen	biological_process	0.025037	0.70534	24	2617	145	29330	19	gene-LOC111906943,gene-LOC111890093,gene-LOC111879661,gene-LOC111879670,gene-LOC111907416,gene-LOC111880162,gene-LOC111906966,gene-LOC111877217,gene-LOC111906235,gene-LOC111877226,gene-LOC111884417,gene-LOC111882704,gene-LOC111881069,gene-LOC111906917,gene-LOC111907384,gene-LOC111906238,gene-LOC111877219,gene-LOC111906926,gene-LOC111906234	5	gene-LOC111913744,gene-LOC111917960,gene-LOC111913778,gene-LOC111913793,gene-LOC111913769
GO:0046849	bone remodeling	biological_process	0.025123	0.70534	2	2617	3	29330	2	gene-LOC111893408,gene-LOC111894089	0
GO:0048771	tissue remodeling	biological_process	0.025123	0.70534	2	2617	3	29330	2	gene-LOC111893408,gene-LOC111894089	0
GO:0044262	cellular carbohydrate metabolic process	biological_process	0.025703	0.71284	38	2617	278	29330	22	gene-LOC111905103,gene-LOC111884462,gene-LOC111910033,gene-LOC111918933,gene-LOC111909686,gene-LOC111914427,gene-LOC111892396,gene-LOC111884461,gene-LOC111904660,Novel00316,gene-LOC111890481,gene-LOC111886180,gene-LOC111891787,gene-LOC111898756,gene-LOC111908530,gene-LOC111917653,gene-LOC111918481,gene-LOC111904484,gene-LOC111880531,gene-LOC111918222,gene-LOC111884460,gene-LOC111907519	16	gene-LOC111909624,gene-LOC111897800,gene-LOC111881541,gene-LOC111894037,gene-LOC111886056,gene-LOC111895726,gene-LOC111917739,gene-LOC111905140,gene-LOC111899117,gene-LOC111909626,gene-LOC111883638,gene-LOC111890876,gene-LOC111911913,gene-LOC111905714,gene-LOC111895714,gene-LOC111890097
GO:0006473	protein acetylation	biological_process	0.026024	0.71284	8	2617	36	29330	6	gene-LOC111916911,gene-LOC111880618,gene-LOC111901924,gene-LOC111889724,gene-LOC111876681,gene-LOC111899205	2	gene-LOC111877013,gene-LOC111918336
GO:0043543	protein acylation	biological_process	0.026024	0.71284	8	2617	36	29330	6	gene-LOC111901924,gene-LOC111916911,gene-LOC111880618,gene-LOC111889724,gene-LOC111876681,gene-LOC111899205	2	gene-LOC111877013,gene-LOC111918336
GO:0015985	energy coupled proton transport, down electrochemical gradient	biological_process	0.026124	0.71284	21	2617	144	29330	12	gene-LOC111885967,gene-LOC111893851,gene-LOC111889809,gene-LOC111919082,gene-LOC111891623,gene-LOC111912651,gene-LOC111890481,gene-LOC111902161,gene-LOC111903705,gene-LOC111904716,gene-LOC111921045,gene-LOC111896032	9	gene-LOC111894576,gene-LOC111910384,gene-LOC111891028,gene-LOC111910602,gene-LOC111915067,gene-LOC111897395,gene-LOC111879749,gene-LOC111885027,gene-LOC111892553
GO:0015986	ATP synthesis coupled proton transport	biological_process	0.026124	0.71284	21	2617	144	29330	12	gene-LOC111896032,gene-LOC111921045,gene-LOC111904716,gene-LOC111890481,gene-LOC111891623,gene-LOC111912651,gene-LOC111903705,gene-LOC111902161,gene-LOC111893851,gene-LOC111885967,gene-LOC111919082,gene-LOC111889809	9	gene-LOC111885027,gene-LOC111879749,gene-LOC111892553,gene-LOC111915067,gene-LOC111897395,gene-LOC111910602,gene-LOC111910384,gene-LOC111894576,gene-LOC111891028
GO:0042558	pteridine-containing compound metabolic process	biological_process	0.026893	0.72973	6	2617	23	29330	5	gene-LOC111908484,gene-LOC111879046,gene-LOC111890855,gene-LOC111918219,gene-LOC111887433	1	gene-LOC111909377
GO:0055065	metal ion homeostasis	biological_process	0.02737	0.73446	20	2617	138	29330	6	gene-LOC111876267,gene-LOC111888052,gene-LOC111887026,gene-LOC111914191,gene-LOC111896223,gene-LOC111902997	14	gene-LOC111899500,gene-LOC111899502,gene-LOC111899556,Novel00212,gene-LOC111899503,gene-LOC111899574,gene-LOC111902114,gene-LOC111899501,gene-LOC111894603,gene-LOC111904325,gene-LOC111907774,gene-LOC111899550,gene-LOC111904326,gene-LOC111899557
GO:0004674	protein serine/threonine kinase activity	molecular_function	0.02737	0.73446	37	2617	253	29330	29	gene-LOC111906917,gene-LOC111898180,gene-LOC111906238,gene-LOC111877010,gene-LOC111906926,gene-LOC111905118,gene-LOC111885122,gene-LOC111906966,gene-LOC111912171,gene-LOC111903473,gene-LOC111877226,gene-LOC111881315,gene-LOC111882812,gene-LOC111884417,gene-LOC111894641,gene-LOC111877219,gene-LOC111908629,gene-LOC111887993,gene-LOC111906234,gene-LOC111906943,gene-LOC111920839,gene-LOC111890093,gen…	8	gene-LOC111893069,gene-LOC111916019,gene-LOC111885135,gene-LOC111894986,gene-LOC111876205,gene-LOC111904842,gene-LOC111921368,gene-LOC111917960
GO:0000930	gamma-tubulin complex	cellular_component	0.028593	0.74978	3	2617	7	29330	2	gene-LOC111914355,gene-LOC111879684	1	gene-LOC111911599
GO:0000931	gamma-tubulin large complex	cellular_component	0.028593	0.74978	3	2617	7	29330	2	gene-LOC111914355,gene-LOC111879684	1	gene-LOC111911599
GO:0008274	gamma-tubulin ring complex	cellular_component	0.028593	0.74978	3	2617	7	29330	2	gene-LOC111914355,gene-LOC111879684	1	gene-LOC111911599
GO:0033566	gamma-tubulin complex localization	biological_process	0.028593	0.74978	3	2617	7	29330	2	gene-LOC111914355,gene-LOC111879684	1	gene-LOC111911599
GO:0050801	ion homeostasis	biological_process	0.02908	0.74978	20	2617	139	29330	6	gene-LOC111902997,gene-LOC111896223,gene-LOC111887026,gene-LOC111914191,gene-LOC111888052,gene-LOC111876267	14	gene-LOC111899550,gene-LOC111904326,gene-LOC111899557,gene-LOC111894603,gene-LOC111899501,gene-LOC111904325,gene-LOC111907774,Novel00212,gene-LOC111899574,gene-LOC111899503,gene-LOC111902114,gene-LOC111899500,gene-LOC111899502,gene-LOC111899556
GO:0055080	cation homeostasis	biological_process	0.02908	0.74978	20	2617	139	29330	6	gene-LOC111914191,gene-LOC111887026,gene-LOC111896223,gene-LOC111902997,gene-LOC111876267,gene-LOC111888052	14	gene-LOC111907774,gene-LOC111894603,gene-LOC111899501,gene-LOC111904325,gene-LOC111899550,gene-LOC111904326,gene-LOC111899557,gene-LOC111899502,gene-LOC111899556,gene-LOC111899500,gene-LOC111902114,Novel00212,gene-LOC111899574,gene-LOC111899503
GO:0098771	inorganic ion homeostasis	biological_process	0.02908	0.74978	20	2617	139	29330	6	gene-LOC111876267,gene-LOC111888052,gene-LOC111914191,gene-LOC111887026,gene-LOC111896223,gene-LOC111902997	14	gene-LOC111899556,gene-LOC111899502,gene-LOC111899500,gene-LOC111902114,gene-LOC111899574,gene-LOC111899503,Novel00212,gene-LOC111907774,gene-LOC111904325,gene-LOC111894603,gene-LOC111899501,gene-LOC111899557,gene-LOC111904326,gene-LOC111899550
GO:0040007	growth	biological_process	0.029411	0.74978	5	2617	18	29330	2	gene-LOC111892306,gene-LOC111906707	3	gene-LOC111879009,gene-LOC111884664,gene-LOC111899950
GO:0052547	regulation of peptidase activity	biological_process	0.029485	0.74978	5	2617	18	29330	4	gene-LOC111916348,gene-LOC111906567,gene-LOC111898733,Novel00524	1	gene-LOC111908128
GO:0052548	regulation of endopeptidase activity	biological_process	0.029485	0.74978	5	2617	18	29330	4	gene-LOC111916348,gene-LOC111906567,gene-LOC111898733,Novel00524	1	gene-LOC111908128
GO:0019842	vitamin binding	molecular_function	0.029818	0.7543	21	2617	149	29330	10	gene-LOC111880479,gene-LOC111896435,gene-LOC111891651,gene-LOC111914645,gene-LOC111920617,gene-LOC111911912,gene-LOC111898601,gene-LOC111903715,gene-LOC111899507,gene-LOC111879506	11	gene-LOC111912966,gene-LOC111895009,gene-LOC111900295,gene-LOC111882751,gene-LOC111884747,gene-LOC111884755,gene-LOC111898603,gene-LOC111910693,gene-LOC111916337,gene-LOC111898600,gene-LOC111887025
GO:0005840	ribosome	cellular_component	0.030769	0.76902	63	2617	608	29330	20	gene-LOC111907346,gene-LOC111901826,gene-LOC111920559,gene-LOC111901176,gene-LOC111913787,gene-LOC111880652,gene-LOC111905103,gene-LOC111882254,gene-LOC111905201,Novel00024,gene-LOC111915504,gene-LOC111886803,gene-LOC111886818,gene-LOC111917304,gene-LOC111910392,gene-LOC111901265,gene-LOC111876287,gene-LOC111885083,gene-LOC111898220,gene-LOC111906495	43	gene-LOC111920516,gene-LOC111877724,gene-LOC111880312,gene-LOC111903008,gene-LOC111911125,gene-LOC111909453,gene-LOC111912354,gene-LOC111892635,gene-LOC111914190,gene-LOC111908345,gene-LOC111883004,Novel00062,gene-LOC111905710,gene-LOC111918381,gene-LOC111883410,gene-LOC111882596,gene-LOC111887748,Novel00739,gene-LOC111879419,gene-LOC111893937,gene-LOC111876652,gene-LOC111913773,gene-LOC111914385…
GO:0017111	nucleoside-triphosphatase activity	molecular_function	0.030904	0.76902	185	2617	1469	29330	145	gene-LOC111913763,gene-LOC111886521,gene-LOC111921564,gene-LOC111915723,gene-LOC111907934,Novel00023,gene-LOC111916619,gene-LOC111912470,gene-LOC111887280,gene-LOC111914195,gene-LOC111914800,gene-LOC111916115,gene-LOC111918101,gene-LOC111907935,gene-LOC111887881,gene-LOC111920633,gene-LOC111901176,gene-LOC111918214,gene-LOC111882249,gene-LOC111916168,gene-LOC111892306,gene-LOC111877723,gene-LOC11…	40	gene-LOC111910525,gene-LOC111879294,gene-LOC111877190,gene-LOC111917214,gene-LOC111904732,gene-LOC111895297,gene-LOC111914791,gene-LOC111907255,gene-LOC111903827,gene-LOC111893069,gene-LOC111911859,gene-LOC111907977,gene-LOC111900382,gene-LOC111887432,gene-LOC111910647,gene-LOC111912961,gene-LOC111878876,gene-LOC111907150,Novel01132,gene-LOC111906430,gene-LOC111920833,gene-LOC111882382,gene-LOC11…
GO:0044264	cellular polysaccharide metabolic process	biological_process	0.03091	0.76902	27	2617	186	29330	15	gene-LOC111898756,gene-LOC111917653,gene-LOC111891787,gene-LOC111884462,gene-LOC111910033,gene-LOC111918933,gene-LOC111914427,gene-LOC111909686,Novel00316,gene-LOC111890481,gene-LOC111884460,gene-LOC111907519,gene-LOC111918222,gene-LOC111904484,gene-LOC111884461	12	gene-LOC111909626,gene-LOC111883638,gene-LOC111897800,gene-LOC111905140,gene-LOC111909624,gene-LOC111917739,gene-LOC111895726,gene-LOC111895714,gene-LOC111890097,gene-LOC111911913,gene-LOC111886056,gene-LOC111894037
GO:0030234	enzyme regulator activity	molecular_function	0.031594	0.76902	62	2617	558	29330	26	gene-LOC111885157,gene-LOC111888764,gene-LOC111909953,gene-LOC111910845,gene-LOC111906889,gene-LOC111904536,gene-LOC111876943,gene-LOC111904517,gene-LOC111885965,gene-LOC111882249,gene-LOC111882092,gene-LOC111898502,gene-LOC111898180,Novel00524,gene-LOC111917933,gene-LOC111880299,gene-LOC111883172,gene-LOC111893271,gene-LOC111915285,gene-LOC111876267,gene-LOC111898155,gene-LOC111912171,gene-LOC11…	36	gene-LOC111899151,gene-LOC111889884,gene-LOC111910408,gene-LOC111921221,gene-LOC111909685,gene-LOC111878311,gene-LOC111886708,gene-LOC111890393,gene-LOC111910853,gene-LOC111903239,gene-LOC111890698,gene-LOC111882848,gene-LOC111901719,gene-LOC111910372,gene-LOC111900444,gene-LOC111910852,gene-LOC111902114,Novel00310,gene-LOC111888859,gene-LOC111885226,gene-LOC111913194,gene-LOC111890710,gene-LOC11…
GO:0016709	oxidoreductase activity, acting on paired donors, with incorporation or reduction of molecular oxygen, NAD(P)H as one donor, and incorporation of one atom of oxygen	molecular_function	0.031621	0.76902	10	2617	56	29330	6	gene-LOC111880972,Novel01007,gene-LOC111888390,gene-LOC111886365,gene-LOC111913467,gene-LOC111910345	4	gene-LOC111889035,gene-LOC111882382,gene-LOC111914293,gene-LOC111912665
GO:0006468	protein phosphorylation	biological_process	0.031734	0.76902	213	2617	1893	29330	163	gene-LOC111908499,gene-LOC111893559,gene-LOC111884950,gene-LOC111892041,gene-LOC111904936,gene-LOC111882710,gene-LOC111908508,gene-LOC111877226,gene-LOC111906966,gene-LOC111905693,gene-LOC111920609,gene-LOC111898481,gene-LOC111909957,gene-LOC111912218,gene-LOC111914432,gene-LOC111906926,gene-LOC111898425,gene-LOC111921465,gene-LOC111906238,gene-LOC111883503,gene-LOC111888892,gene-LOC111905122,gen…	50	gene-LOC111916519,gene-LOC111901756,gene-LOC111882482,gene-LOC111904842,gene-LOC111893069,gene-LOC111885056,gene-LOC111885144,gene-LOC111896358,gene-LOC111895710,gene-LOC111909595,gene-LOC111897395,gene-LOC111882607,gene-LOC111896030,gene-LOC111898602,gene-LOC111886418,gene-LOC111879968,gene-LOC111901776,gene-LOC111894434,gene-LOC111889355,gene-LOC111891529,gene-LOC111885809,gene-LOC111916019,gen…
GO:0006919	activation of cysteine-type endopeptidase activity involved in apoptotic process	biological_process	0.032204	0.76902	4	2617	11	29330	3	gene-LOC111916348,gene-LOC111906567,gene-LOC111898733	1	gene-LOC111908128
GO:0010950	positive regulation of endopeptidase activity	biological_process	0.032204	0.76902	4	2617	11	29330	3	gene-LOC111916348,gene-LOC111906567,gene-LOC111898733	1	gene-LOC111908128
GO:0010952	positive regulation of peptidase activity	biological_process	0.032204	0.76902	4	2617	11	29330	3	gene-LOC111898733,gene-LOC111906567,gene-LOC111916348	1	gene-LOC111908128
GO:0043280	positive regulation of cysteine-type endopeptidase activity involved in apoptotic process	biological_process	0.032204	0.76902	4	2617	11	29330	3	gene-LOC111898733,gene-LOC111906567,gene-LOC111916348	1	gene-LOC111908128
GO:2001056	positive regulation of cysteine-type endopeptidase activity	biological_process	0.032204	0.76902	4	2617	11	29330	3	gene-LOC111898733,gene-LOC111916348,gene-LOC111906567	1	gene-LOC111908128
GO:1901292	nucleoside phosphate catabolic process	biological_process	0.0323	0.76902	4	2617	16	29330	2	gene-LOC111875863,gene-LOC111878160	2	gene-LOC111896801,gene-LOC111883285
GO:0050790	regulation of catalytic activity	biological_process	0.03261	0.77262	20	2617	142	29330	10	gene-LOC111880299,gene-LOC111890638,Novel00524,gene-LOC111910616,gene-LOC111916348,gene-LOC111906567,gene-LOC111912362,gene-LOC111898183,gene-LOC111898733,gene-LOC111896605	10	gene-LOC111917629,gene-LOC111885226,gene-LOC111886418,gene-LOC111913455,gene-LOC111896030,Novel00107,gene-LOC111901719,gene-LOC111894603,gene-LOC111882482,gene-LOC111908128
GO:0009262	deoxyribonucleotide metabolic process	biological_process	0.0329	0.77571	3	2617	9	29330	3	gene-LOC111877717,gene-LOC111888996,gene-LOC111875863	0
GO:0071103	DNA conformation change	biological_process	0.034591	0.80197	20	2617	138	29330	15	gene-LOC111912015,gene-LOC111914381,gene-LOC111909794,gene-LOC111898042,gene-LOC111885654,gene-LOC111916618,gene-LOC111908304,gene-LOC111885168,gene-LOC111892075,gene-LOC111911848,gene-LOC111912362,gene-LOC111877866,gene-LOC111901489,gene-LOC111879458,gene-LOC111906917	5	gene-LOC111906785,gene-LOC111885969,gene-LOC111913778,gene-LOC111903230,gene-LOC111892746
GO:0016310	phosphorylation	biological_process	0.034615	0.80197	225	2617	2015	29330	171	gene-LOC111882710,gene-LOC111908508,gene-LOC111877226,gene-LOC111906966,gene-LOC111920609,gene-LOC111905693,gene-LOC111908499,gene-LOC111893559,gene-LOC111884950,gene-LOC111892041,gene-LOC111904936,gene-LOC111898425,gene-LOC111906926,gene-LOC111906238,gene-LOC111921465,gene-LOC111883503,gene-LOC111888892,gene-LOC111898481,gene-LOC111909957,gene-LOC111912218,gene-LOC111914432,gene-LOC111891669,gen…	54	gene-LOC111904842,gene-LOC111916519,gene-LOC111901756,gene-LOC111882482,gene-LOC111890645,gene-LOC111896358,gene-LOC111885144,gene-LOC111885056,gene-LOC111895710,gene-LOC111893069,gene-LOC111909595,gene-LOC111897395,gene-LOC111886418,gene-LOC111879968,gene-LOC111901776,gene-LOC111894434,gene-LOC111882607,gene-LOC111896030,gene-LOC111898602,gene-LOC111889355,gene-LOC111885809,gene-LOC111916019,gen…
GO:0030248	cellulose binding	molecular_function	0.035006	0.80197	2	2617	3	29330	1	gene-LOC111880685	1	gene-LOC111903899
GO:0045787	positive regulation of cell cycle	biological_process	0.03517	0.80197	2	2617	4	29330	1	gene-LOC111910653	1	Novel00733
GO:0090068	positive regulation of cell cycle process	biological_process	0.03517	0.80197	2	2617	4	29330	1	gene-LOC111910653	1	Novel00733
GO:1901989	positive regulation of cell cycle phase transition	biological_process	0.03517	0.80197	2	2617	4	29330	1	gene-LOC111910653	1	Novel00733
GO:1902751	positive regulation of cell cycle G2/M phase transition	biological_process	0.03517	0.80197	2	2617	4	29330	1	gene-LOC111910653	1	Novel00733
GO:0016831	carboxy-lyase activity	molecular_function	0.035721	0.81073	21	2617	148	29330	14	gene-LOC111906314,gene-LOC111883003,gene-LOC111891985,gene-LOC111911912,gene-LOC111900240,gene-LOC111906063,gene-LOC111908422,gene-LOC111916877,gene-LOC111912473,gene-LOC111911906,gene-LOC111920495,gene-LOC111899507,gene-LOC111881365,gene-LOC111877438	7	gene-LOC111881704,gene-LOC111913754,gene-LOC111904108,gene-LOC111917488,gene-LOC111910183,gene-LOC111919105,gene-LOC111916337
GO:0006952	defense response	biological_process	0.035998	0.81177	48	2617	416	29330	27	gene-LOC111904132,gene-LOC111896634,gene-LOC111907661,gene-LOC111901765,gene-LOC111904051,gene-LOC111875853,gene-LOC111887604,gene-LOC111898292,gene-LOC111888246,gene-LOC111887609,gene-LOC111905451,gene-LOC111898462,gene-LOC111906707,gene-LOC111886978,gene-LOC111887587,gene-LOC111880828,gene-LOC111878317,gene-LOC111878024,gene-LOC111920118,gene-LOC111876763,gene-LOC111895427,gene-LOC111902384,gen…	21	gene-LOC111891298,gene-LOC111918920,gene-LOC111888623,gene-LOC111901023,gene-LOC111884180,gene-LOC111889884,gene-LOC111879857,gene-LOC111876563,gene-LOC111876427,Novel00764,gene-LOC111914134,gene-LOC111878110,gene-LOC111878089,gene-LOC111898815,gene-LOC111897949,gene-LOC111895167,gene-LOC111904850,gene-LOC111899950,gene-LOC111890389,gene-LOC111895714,gene-LOC111889950
GO:0016684	oxidoreductase activity, acting on peroxide as acceptor	molecular_function	0.036101	0.81177	22	2617	169	29330	3	gene-LOC111890232,gene-LOC111899161,gene-LOC111885088	19	gene-LOC111891035,gene-LOC111917741,gene-LOC111903894,gene-LOC111903785,gene-LOC111903893,gene-LOC111902773,gene-LOC111896403,gene-LOC111910447,gene-LOC111878787,gene-LOC111904309,gene-LOC111896420,gene-LOC111893069,gene-LOC111904298,gene-LOC111894964,gene-LOC111897614,gene-LOC111901384,gene-LOC111878774,gene-LOC111896412,gene-LOC111913134
GO:0045229	external encapsulating structure organization	biological_process	0.036442	0.81518	18	2617	128	29330	8	gene-LOC111906889,gene-LOC111910845,Novel00316,gene-LOC111921785,gene-LOC111903265,gene-LOC111888764,gene-LOC111888190,gene-LOC111876276	10	gene-LOC111878227,gene-LOC111901912,gene-LOC111895009,gene-LOC111910372,gene-LOC111910408,gene-LOC111879504,gene-LOC111899151,gene-LOC111917169,gene-LOC111888859,gene-LOC111909685
GO:0030983	mismatched DNA binding	molecular_function	0.036588	0.81518	8	2617	39	29330	6	gene-LOC111883911,gene-LOC111882195,gene-LOC111881730,gene-LOC111887335,gene-LOC111917942,gene-LOC111915654	2	gene-LOC111884838,gene-LOC111892039
GO:0042559	pteridine-containing compound biosynthetic process	biological_process	0.036952	0.81952	4	2617	14	29330	3	gene-LOC111887433,gene-LOC111879046,gene-LOC111908484	1	gene-LOC111909377
GO:0051704	multi-organism process	biological_process	0.037255	0.8224	54	2617	429	29330	35	gene-LOC111916156,gene-LOC111906966,gene-LOC111891717,gene-LOC111907483,gene-LOC111877226,gene-LOC111879376,gene-LOC111882024,gene-LOC111907761,gene-LOC111878863,gene-LOC111879670,gene-LOC111901725,gene-LOC111906238,gene-LOC111906926,gene-LOC111896015,gene-LOC111907152,gene-LOC111888191,gene-LOC111906917,gene-LOC111907384,gene-LOC111907416,gene-LOC111906710,gene-LOC111880162,gene-LOC111877217,gen…	19	gene-LOC111919370,gene-LOC111876726,gene-LOC111896121,Novel00945,gene-LOC111894364,gene-LOC111886559,gene-LOC111913778,gene-LOC111890497,Novel01060,gene-LOC111892780,gene-LOC111893235,gene-LOC111913744,gene-LOC111917960,gene-LOC111920156,gene-LOC111906557,gene-LOC111878757,gene-LOC111919105,gene-LOC111913769,gene-LOC111913793
GO:0043281	regulation of cysteine-type endopeptidase activity involved in apoptotic process	biological_process	0.037662	0.8224	4	2617	12	29330	3	gene-LOC111898733,gene-LOC111906567,gene-LOC111916348	1	gene-LOC111908128
GO:2000116	regulation of cysteine-type endopeptidase activity	biological_process	0.037662	0.8224	4	2617	12	29330	3	gene-LOC111898733,gene-LOC111916348,gene-LOC111906567	1	gene-LOC111908128
GO:0071555	cell wall organization	biological_process	0.037893	0.8224	17	2617	117	29330	7	gene-LOC111888764,gene-LOC111888190,gene-LOC111876276,gene-LOC111906889,gene-LOC111910845,gene-LOC111921785,gene-LOC111903265	10	gene-LOC111910408,gene-LOC111899151,gene-LOC111879504,gene-LOC111917169,gene-LOC111888859,gene-LOC111909685,gene-LOC111878227,gene-LOC111901912,gene-LOC111895009,gene-LOC111910372
GO:0003824	catalytic activity	molecular_function	0.037942	0.8224	1388	2617	14580	29330	849	gene-LOC111900787,gene-LOC111877572,gene-LOC111907935,gene-LOC111879938,gene-LOC111882249,gene-LOC111914381,gene-LOC111877244,gene-LOC111898267,gene-LOC111908422,gene-LOC111909686,Novel00926,gene-LOC111909132,gene-LOC111905379,gene-LOC111916627,gene-LOC111898290,gene-LOC111886521,gene-LOC111890349,gene-LOC111918767,gene-LOC111907934,gene-LOC111891086,gene-LOC111891448,gene-LOC111912541,gene-LOC11…	539	gene-LOC111889712,gene-LOC111904626,gene-LOC111911265,gene-LOC111912781,gene-LOC111919720,gene-LOC111891171,gene-LOC111879419,gene-LOC111901015,gene-LOC111920403,gene-LOC111918586,gene-LOC111890014,gene-LOC111893995,gene-LOC111901455,gene-LOC111909331,gene-LOC111899514,gene-LOC111886809,gene-LOC111897216,gene-LOC111915282,gene-LOC111885858,gene-LOC111877983,gene-LOC111895726,gene-LOC111905328,gen…
GO:0065007	biological regulation	biological_process	0.038098	0.8224	495	2617	4907	29330	296	gene-LOC111921599,gene-LOC111895061,gene-LOC111908092,gene-LOC111908396,gene-LOC111915227,gene-LOC111907653,gene-LOC111897619,gene-LOC111895030,gene-LOC111904132,gene-LOC111909686,gene-LOC111881736,gene-LOC111908734,gene-LOC111892306,gene-LOC111900384,gene-LOC111882249,gene-LOC111905359,gene-LOC111913227,gene-LOC111901176,gene-LOC111914386,gene-LOC111898180,gene-LOC111909305,gene-LOC111893272,gen…	199	gene-LOC111897736,gene-LOC111888901,gene-LOC111913455,gene-LOC111904326,gene-LOC111902783,gene-LOC111889999,gene-LOC111903753,gene-LOC111898836,gene-LOC111878883,gene-LOC111903203,Novel00741,gene-LOC111881135,gene-LOC111906557,gene-LOC111878757,gene-LOC111895481,gene-LOC111902114,gene-LOC111897216,gene-LOC111885809,gene-LOC111905327,gene-LOC111903234,gene-LOC111899528,gene-LOC111905178,gene-LOC11…
GO:0065009	regulation of molecular function	biological_process	0.038645	0.83052	20	2617	145	29330	10	gene-LOC111898733,gene-LOC111898183,gene-LOC111896605,gene-LOC111890638,Novel00524,gene-LOC111880299,gene-LOC111916348,gene-LOC111906567,gene-LOC111912362,gene-LOC111910616	10	Novel00107,gene-LOC111901719,gene-LOC111908128,gene-LOC111882482,gene-LOC111894603,gene-LOC111886418,gene-LOC111885226,gene-LOC111917629,gene-LOC111896030,gene-LOC111913455
GO:0004470	malic enzyme activity	molecular_function	0.039339	0.83086	4	2617	16	29330	4	gene-LOC111898267,gene-LOC111895033,gene-LOC111900459,gene-LOC111907937	0
GO:0004471	malate dehydrogenase (decarboxylating) (NAD+) activity	molecular_function	0.039339	0.83086	4	2617	16	29330	4	gene-LOC111907937,gene-LOC111900459,gene-LOC111898267,gene-LOC111895033	0
GO:0005506	iron ion binding	molecular_function	0.03989	0.83086	62	2617	563	29330	38	gene-LOC111920797,gene-LOC111919326,gene-LOC111889182,gene-LOC111889450,gene-LOC111920155,gene-LOC111904660,gene-LOC111912938,gene-LOC111877549,gene-LOC111889895,gene-LOC111889315,gene-LOC111892514,gene-LOC111890733,gene-LOC111916630,gene-LOC111881421,gene-LOC111920769,gene-LOC111880723,gene-LOC111912924,gene-LOC111893132,gene-LOC111882811,gene-LOC111910251,gene-LOC111901298,gene-LOC111884460,gen…	24	gene-LOC111886625,gene-LOC111902282,gene-LOC111912345,gene-LOC111912014,gene-LOC111904508,gene-LOC111900983,gene-LOC111890493,gene-LOC111901125,gene-LOC111911707,gene-LOC111914792,gene-LOC111893148,gene-LOC111884821,gene-LOC111886985,gene-LOC111914791,gene-LOC111895009,gene-LOC111890503,gene-LOC111907014,gene-LOC111905399,gene-LOC111916429,gene-LOC111876228,gene-LOC111907130,gene-LOC111899440,gen…
GO:0003924	GTPase activity	molecular_function	0.040144	0.83086	80	2617	596	29330	49	gene-LOC111891018,gene-LOC111913763,gene-LOC111879684,gene-LOC111907934,gene-LOC111907932,gene-LOC111916619,gene-LOC111914800,gene-LOC111888824,gene-LOC111904250,gene-LOC111887881,gene-LOC111916364,gene-LOC111907935,gene-LOC111892306,gene-LOC111909982,gene-LOC111882249,gene-LOC111879926,gene-LOC111878752,gene-LOC111920253,gene-LOC111921599,gene-LOC111909132,gene-LOC111911275,gene-LOC111880690,gen…	31	gene-LOC111879294,gene-LOC111910647,gene-LOC111910525,gene-LOC111877190,gene-LOC111912961,gene-LOC111906430,gene-LOC111907150,Novel01132,gene-LOC111920833,gene-LOC111918612,gene-LOC111917214,gene-LOC111889487,gene-LOC111886635,gene-LOC111907255,gene-LOC111916863,gene-LOC111900647,gene-LOC111904732,gene-LOC111895297,gene-LOC111896121,gene-LOC111902361,gene-LOC111903111,gene-LOC111913233,gene-LOC11…
GO:0002429	immune response-activating cell surface receptor signaling pathway	biological_process	0.0402	0.83086	2	2617	4	29330	2	gene-LOC111906892,gene-LOC111894815	0
GO:0002757	immune response-activating signal transduction	biological_process	0.0402	0.83086	2	2617	4	29330	2	gene-LOC111894815,gene-LOC111906892	0
GO:0002764	immune response-regulating signaling pathway	biological_process	0.0402	0.83086	2	2617	4	29330	2	gene-LOC111894815,gene-LOC111906892	0
GO:0002768	immune response-regulating cell surface receptor signaling pathway	biological_process	0.0402	0.83086	2	2617	4	29330	2	gene-LOC111906892,gene-LOC111894815	0
GO:0050851	antigen receptor-mediated signaling pathway	biological_process	0.0402	0.83086	2	2617	4	29330	2	gene-LOC111894815,gene-LOC111906892	0
GO:0008037	cell recognition	biological_process	0.041152	0.84692	24	2617	154	29330	19	gene-LOC111879670,gene-LOC111879661,gene-LOC111890093,gene-LOC111906943,gene-LOC111877226,gene-LOC111906235,gene-LOC111877217,gene-LOC111906966,gene-LOC111880162,gene-LOC111907416,gene-LOC111907384,gene-LOC111906917,gene-LOC111882704,gene-LOC111881069,gene-LOC111884417,gene-LOC111906234,gene-LOC111906926,gene-LOC111877219,gene-LOC111906238	5	gene-LOC111917960,gene-LOC111913744,gene-LOC111913793,gene-LOC111913778,gene-LOC111913769
GO:0045259	proton-transporting ATP synthase complex	cellular_component	0.041824	0.8564	21	2617	149	29330	14	gene-LOC111921045,gene-LOC111896032,gene-LOC111919865,gene-LOC111904716,gene-LOC111902161,gene-LOC111903705,gene-LOC111904448,gene-LOC111891623,gene-LOC111912651,gene-LOC111890481,gene-LOC111889809,gene-LOC111911275,gene-LOC111885967,gene-LOC111893851	7	gene-LOC111892553,gene-LOC111879749,gene-LOC111910602,gene-LOC111915067,gene-LOC111897395,gene-LOC111891028,gene-LOC111910384
GO:0006626	protein targeting to mitochondrion	biological_process	0.04228	0.8564	5	2617	23	29330	3	gene-LOC111905001,gene-LOC111881403,gene-LOC111884223	2	gene-LOC111895710,gene-LOC111894365
GO:0030150	protein import into mitochondrial matrix	biological_process	0.04228	0.8564	5	2617	23	29330	3	gene-LOC111905001,gene-LOC111881403,gene-LOC111884223	2	gene-LOC111895710,gene-LOC111894365
GO:0004612	phosphoenolpyruvate carboxykinase (ATP) activity	molecular_function	0.042318	0.8564	2	2617	4	29330	2	gene-LOC111877438,gene-LOC111900240	0
GO:0005976	polysaccharide metabolic process	biological_process	0.042802	0.85752	34	2617	269	29330	16	gene-LOC111884460,gene-LOC111907519,gene-LOC111904484,gene-LOC111918222,gene-LOC111891787,gene-LOC111898756,gene-LOC111917653,gene-LOC111890481,Novel00316,gene-LOC111884461,gene-LOC111907105,gene-LOC111918933,gene-LOC111914427,gene-LOC111909686,gene-LOC111884462,gene-LOC111910033	18	gene-LOC111911271,gene-LOC111892932,gene-LOC111911913,gene-LOC111895714,gene-LOC111890097,gene-LOC111902686,gene-LOC111909626,gene-LOC111883638,gene-LOC111917739,gene-LOC111905140,gene-LOC111886056,gene-LOC111895726,gene-LOC111917073,gene-LOC111894037,gene-LOC111882774,gene-LOC111879749,gene-LOC111909624,gene-LOC111897800
GO:0009143	nucleoside triphosphate catabolic process	biological_process	0.042837	0.85752	3	2617	11	29330	1	gene-LOC111878160	2	gene-LOC111883285,gene-LOC111896801
GO:0008791	arginine N-succinyltransferase activity	molecular_function	0.044222	0.85752	2	2617	4	29330	2	gene-LOC111901134,gene-LOC111906487	0
GO:0006336	DNA replication-independent nucleosome assembly	biological_process	0.044908	0.85752	2	2617	5	29330	1	gene-LOC111901489	1	gene-LOC111906785
GO:0031055	chromatin remodeling at centromere	biological_process	0.044908	0.85752	2	2617	5	29330	1	gene-LOC111901489	1	gene-LOC111906785
GO:0034080	CENP-A containing nucleosome assembly	biological_process	0.044908	0.85752	2	2617	5	29330	1	gene-LOC111901489	1	gene-LOC111906785
GO:0034724	DNA replication-independent nucleosome organization	biological_process	0.044908	0.85752	2	2617	5	29330	1	gene-LOC111901489	1	gene-LOC111906785
GO:0061641	CENP-A containing chromatin organization	biological_process	0.044908	0.85752	2	2617	5	29330	1	gene-LOC111901489	1	gene-LOC111906785
GO:0050776	regulation of immune response	biological_process	0.045617	0.85752	4	2617	14	29330	3	gene-LOC111906892,gene-LOC111894815,gene-LOC111902966	1	gene-LOC111904850
GO:0006554	lysine catabolic process	biological_process	0.045636	0.85752	2	2617	4	29330	2	gene-LOC111916381,gene-LOC111894548	0
GO:0009068	aspartate family amino acid catabolic process	biological_process	0.045636	0.85752	2	2617	4	29330	2	gene-LOC111894548,gene-LOC111916381	0
GO:0019475	L-lysine catabolic process to acetate	biological_process	0.045636	0.85752	2	2617	4	29330	2	gene-LOC111916381,gene-LOC111894548	0
GO:0019477	L-lysine catabolic process	biological_process	0.045636	0.85752	2	2617	4	29330	2	gene-LOC111894548,gene-LOC111916381	0
GO:0046440	L-lysine metabolic process	biological_process	0.045636	0.85752	2	2617	4	29330	2	gene-LOC111894548,gene-LOC111916381	0
GO:0008725	DNA-3-methyladenine glycosylase activity	molecular_function	0.045747	0.85752	3	2617	9	29330	3	gene-LOC111917499,gene-LOC111913811,gene-LOC111891400	0
GO:0043733	DNA-3-methylbase glycosylase activity	molecular_function	0.045747	0.85752	3	2617	9	29330	3	gene-LOC111891400,gene-LOC111913811,gene-LOC111917499	0
GO:0031966	mitochondrial membrane	cellular_component	0.045783	0.85752	45	2617	384	29330	26	gene-LOC111903705,gene-LOC111904448,gene-LOC111890481,gene-LOC111915762,gene-LOC111906912,gene-LOC111895774,gene-LOC111914241,gene-LOC111893851,gene-LOC111905001,gene-LOC111884223,gene-LOC111898828,gene-LOC111876446,gene-LOC111881403,gene-LOC111902161,gene-LOC111881480,gene-LOC111912651,gene-LOC111891623,gene-LOC111889809,gene-LOC111911275,gene-LOC111913760,gene-LOC111902419,gene-LOC111921045,gen…	19	gene-LOC111910602,gene-LOC111878618,gene-LOC111897395,gene-LOC111886671,gene-LOC111910384,gene-LOC111919716,gene-LOC111879749,gene-LOC111906711,gene-LOC111896121,gene-LOC111891028,Novel01066,gene-LOC111918491,gene-LOC111895710,gene-LOC111892553,gene-LOC111905009,gene-LOC111894365,gene-LOC111888653,gene-LOC111882853,gene-LOC111908858
GO:0022857	transmembrane transporter activity	molecular_function	0.045801	0.85752	198	2617	1863	29330	123	gene-LOC111875863,gene-LOC111883864,gene-LOC111919485,gene-LOC111888824,gene-LOC111901378,gene-LOC111890823,gene-LOC111885429,gene-LOC111904716,gene-LOC111885346,gene-LOC111917894,gene-LOC111899878,gene-LOC111881396,gene-LOC111889809,gene-LOC111907568,gene-LOC111912473,gene-LOC111913760,gene-LOC111890572,gene-LOC111908733,gene-LOC111886119,gene-LOC111888052,gene-LOC111919472,gene-LOC111902252,gen…	75	gene-LOC111881993,gene-LOC111904890,gene-LOC111899500,gene-LOC111899502,gene-LOC111919228,gene-LOC111913754,gene-LOC111907774,gene-LOC111902186,gene-LOC111877013,gene-LOC111889884,gene-LOC111915435,gene-LOC111921677,gene-LOC111876272,gene-LOC111917622,gene-LOC111904108,gene-LOC111910602,gene-LOC111886019,gene-LOC111894576,gene-LOC111906255,gene-LOC111917073,gene-LOC111889354,gene-LOC111893653,gen…
GO:0061630	ubiquitin protein ligase activity	molecular_function	0.045904	0.85752	18	2617	135	29330	8	gene-LOC111911236,gene-LOC111897340,gene-LOC111917071,gene-LOC111898624,gene-LOC111900060,gene-LOC111891932,gene-LOC111920253,gene-LOC111880851	10	gene-LOC111893468,gene-LOC111911265,gene-LOC111918108,gene-LOC111884675,gene-LOC111899287,gene-LOC111880082,gene-LOC111895075,gene-LOC111891171,gene-LOC111914787,gene-LOC111879426
GO:0061659	ubiquitin-like protein ligase activity	molecular_function	0.045904	0.85752	18	2617	135	29330	8	gene-LOC111898624,gene-LOC111917071,gene-LOC111911236,gene-LOC111897340,gene-LOC111880851,gene-LOC111920253,gene-LOC111891932,gene-LOC111900060	10	gene-LOC111899287,gene-LOC111884675,gene-LOC111918108,gene-LOC111893468,gene-LOC111911265,gene-LOC111914787,gene-LOC111879426,gene-LOC111891171,gene-LOC111895075,gene-LOC111880082
GO:0009065	glutamine family amino acid catabolic process	biological_process	0.046325	0.86207	3	2617	10	29330	3	gene-LOC111901134,gene-LOC111906487,gene-LOC111891985	0
GO:0006475	internal protein amino acid acetylation	biological_process	0.047225	0.86883	7	2617	33	29330	5	gene-LOC111899205,gene-LOC111889724,gene-LOC111916911,gene-LOC111901924,gene-LOC111876681	2	gene-LOC111877013,gene-LOC111918336
GO:0018393	internal peptidyl-lysine acetylation	biological_process	0.047225	0.86883	7	2617	33	29330	5	gene-LOC111876681,gene-LOC111901924,gene-LOC111916911,gene-LOC111899205,gene-LOC111889724	2	gene-LOC111877013,gene-LOC111918336
GO:0018394	peptidyl-lysine acetylation	biological_process	0.047225	0.86883	7	2617	33	29330	5	gene-LOC111889724,gene-LOC111899205,gene-LOC111901924,gene-LOC111876681,gene-LOC111916911	2	gene-LOC111877013,gene-LOC111918336
GO:0046658	anchored component of plasma membrane	cellular_component	0.048304	0.88532	2	2617	5	29330	0		2	gene-LOC111893653,gene-LOC111917500
GO:0004609	phosphatidylserine decarboxylase activity	molecular_function	0.048612	0.88762	2	2617	4	29330	2	gene-LOC111916877,gene-LOC111883003	0
GO:0000151	ubiquitin ligase complex	cellular_component	0.049019	0.89171	41	2617	359	29330	18	gene-LOC111919441,gene-LOC111880629,gene-LOC111919916,gene-LOC111906163,gene-LOC111916444,gene-LOC111894559,gene-LOC111911236,gene-LOC111901265,gene-LOC111920253,gene-LOC111898649,gene-LOC111877441,gene-LOC111900060,gene-LOC111894641,gene-LOC111919142,gene-LOC111881186,gene-LOC111898624,Novel00011,gene-LOC111917071	23	gene-LOC111918822,gene-LOC111878532,gene-LOC111881856,gene-LOC111896623,gene-LOC111915306,gene-LOC111877487,gene-LOC111915461,gene-LOC111915998,gene-LOC111884103,gene-LOC111890534,gene-LOC111904804,gene-LOC111914787,gene-LOC111887168,gene-LOC111911257,gene-LOC111912103,gene-LOC111880082,gene-LOC111891171,gene-LOC111902717,Novel00510,gene-LOC111911265,gene-LOC111918108,gene-LOC111911110,gene-LOC11…
GO:0004672	protein kinase activity	molecular_function	0.050994	0.92417	227	2617	2023	29330	175	gene-LOC111898183,gene-LOC111902966,gene-LOC111912171,gene-LOC111879637,gene-LOC111878543,gene-LOC111878527,gene-LOC111887450,gene-LOC111895521,gene-LOC111890586,gene-LOC111909805,gene-LOC111885122,gene-LOC111916056,gene-LOC111882150,gene-LOC111905118,gene-LOC111880629,gene-LOC111883460,gene-LOC111901554,gene-LOC111909940,gene-LOC111882933,gene-LOC111877217,gene-LOC111899011,gene-LOC111880162,gen…	52	gene-LOC111910410,gene-LOC111894986,gene-LOC111883974,gene-LOC111918469,gene-LOC111899550,gene-LOC111891467,gene-LOC111890701,gene-LOC111906050,gene-LOC111890755,gene-LOC111883163,gene-LOC111910732,gene-LOC111909024,gene-LOC111876205,gene-LOC111915024,gene-LOC111907207,gene-LOC111885135,gene-LOC111884664,gene-LOC111887980,gene-LOC111920745,gene-LOC111919228,gene-LOC111892240,gene-LOC111917732,gen…
GO:0071554	cell wall organization or biogenesis	biological_process	0.051194	0.92434	20	2617	150	29330	9	gene-LOC111921785,gene-LOC111903265,gene-LOC111906889,gene-LOC111910845,gene-LOC111919276,gene-LOC111902464,gene-LOC111888764,gene-LOC111888190,gene-LOC111876276	11	gene-LOC111878227,gene-LOC111901912,gene-LOC111895009,gene-LOC111910372,gene-LOC111891231,gene-LOC111909685,gene-LOC111910408,gene-LOC111879504,gene-LOC111899151,gene-LOC111917169,gene-LOC111888859
GO:0042578	phosphoric ester hydrolase activity	molecular_function	0.051697	0.92997	41	2617	307	29330	28	gene-LOC111910653,gene-LOC111896898,gene-LOC111920253,gene-LOC111912451,gene-LOC111877594,gene-LOC111907352,gene-LOC111907105,gene-LOC111893105,gene-LOC111907935,gene-LOC111878015,gene-LOC111901457,gene-LOC111900384,gene-LOC111919326,gene-LOC111890855,gene-LOC111903519,gene-LOC111880371,gene-LOC111907932,gene-LOC111906142,gene-LOC111909128,gene-LOC111898180,gene-LOC111888824,gene-LOC111910237,gen…	13	gene-LOC111886985,gene-LOC111914980,Novel00733,gene-LOC111907977,gene-LOC111876863,gene-LOC111901727,gene-LOC111880008,gene-LOC111893995,gene-LOC111877742,gene-LOC111913922,gene-LOC111903827,gene-LOC111915067,gene-LOC111905714
GO:0051095	regulation of helicase activity	biological_process	0.052405	0.93578	2	2617	4	29330	2	gene-LOC111898183,gene-LOC111912362	0
GO:0051097	negative regulation of helicase activity	biological_process	0.052405	0.93578	2	2617	4	29330	2	gene-LOC111912362,gene-LOC111898183	0
GO:0005740	mitochondrial envelope	cellular_component	0.052783	0.93908	46	2617	399	29330	27	gene-LOC111898828,gene-LOC111876446,gene-LOC111881403,gene-LOC111905001,gene-LOC111884223,gene-LOC111906912,gene-LOC111915762,gene-LOC111893851,gene-LOC111914241,gene-LOC111895774,gene-LOC111903705,gene-LOC111890481,gene-LOC111904448,gene-LOC111904716,gene-LOC111904225,gene-LOC111902419,gene-LOC111919865,gene-LOC111896032,gene-LOC111921045,gene-LOC111913760,gene-LOC111911275,gene-LOC111913263,gen…	19	gene-LOC111906711,gene-LOC111879749,gene-LOC111910384,gene-LOC111919716,gene-LOC111878618,gene-LOC111897395,gene-LOC111910602,gene-LOC111886671,gene-LOC111908858,gene-LOC111882853,gene-LOC111892553,gene-LOC111895710,gene-LOC111918491,gene-LOC111894365,gene-LOC111888653,gene-LOC111905009,Novel01066,gene-LOC111891028,gene-LOC111896121
GO:0009733	response to auxin	biological_process	0.053359	0.94361	11	2617	90	29330	4	gene-LOC111895377,gene-LOC111914263,gene-LOC111882127,gene-LOC111921204	7	gene-LOC111903753,gene-LOC111916232,gene-LOC111918093,gene-LOC111884973,Novel01005,gene-LOC111917827,gene-LOC111919369
GO:0003682	chromatin binding	molecular_function	0.053426	0.94361	14	2617	87	29330	11	gene-LOC111899851,gene-LOC111894394,gene-LOC111907653,gene-LOC111887753,gene-LOC111919682,gene-LOC111897921,gene-LOC111919667,gene-LOC111912473,gene-LOC111878393,gene-LOC111876994,gene-LOC111905319	3	gene-LOC111908237,gene-LOC111921221,gene-LOC111896842
GO:0046653	tetrahydrofolate metabolic process	biological_process	0.055117	0.96994	3	2617	8	29330	3	gene-LOC111890855,gene-LOC111887433,gene-LOC111908484	0
GO:0003333	amino acid transmembrane transport	biological_process	0.055529	0.97213	6	2617	32	29330	5	gene-LOC111888217,gene-LOC111910021,gene-LOC111908304,gene-LOC111889295,gene-LOC111921621	1	gene-LOC111885354
GO:0031300	intrinsic component of organelle membrane	cellular_component	0.056086	0.97213	22	2617	172	29330	12	gene-LOC111898828,gene-LOC111876267,gene-LOC111876664,Novel00267,gene-LOC111906912,gene-LOC111915844,gene-LOC111887026,gene-LOC111895774,gene-LOC111914241,Novel00135,gene-LOC111892123,gene-LOC111881480	10	gene-LOC111896154,gene-LOC111908858,gene-LOC111886423,gene-LOC111891112,gene-LOC111902114,gene-LOC111905009,gene-LOC111888653,gene-LOC111919105,gene-LOC111885354,gene-LOC111878618
GO:0031301	integral component of organelle membrane	cellular_component	0.056086	0.97213	22	2617	172	29330	12	gene-LOC111881480,gene-LOC111892123,Novel00135,gene-LOC111914241,gene-LOC111895774,gene-LOC111887026,gene-LOC111906912,Novel00267,gene-LOC111915844,gene-LOC111876664,gene-LOC111876267,gene-LOC111898828	10	gene-LOC111878618,gene-LOC111885354,gene-LOC111919105,gene-LOC111888653,gene-LOC111905009,gene-LOC111902114,gene-LOC111891112,gene-LOC111886423,gene-LOC111908858,gene-LOC111896154
GO:0044839	cell cycle G2/M phase transition	biological_process	0.056385	0.97213	2	2617	5	29330	1	gene-LOC111910653	1	Novel00733
GO:1902749	regulation of cell cycle G2/M phase transition	biological_process	0.056385	0.97213	2	2617	5	29330	1	gene-LOC111910653	1	Novel00733
GO:0030162	regulation of proteolysis	biological_process	0.056442	0.97213	6	2617	29	29330	5	gene-LOC111916348,gene-LOC111906567,gene-LOC111898733,Novel00524,gene-LOC111889724	1	gene-LOC111908128
GO:1901606	alpha-amino acid catabolic process	biological_process	0.057847	0.98281	5	2617	24	29330	5	gene-LOC111894548,gene-LOC111901134,gene-LOC111906487,gene-LOC111916381,gene-LOC111891985	0
GO:0019627	urea metabolic process	biological_process	0.057904	0.98281	2	2617	4	29330	2	gene-LOC111914354,gene-LOC111906271	0
GO:0015297	antiporter activity	molecular_function	0.057988	0.98281	15	2617	103	29330	12	gene-LOC111895427,gene-LOC111904012,gene-LOC111907847,gene-LOC111898251,gene-LOC111920131,gene-LOC111884825,gene-LOC111903226,gene-LOC111917894,gene-LOC111912890,gene-LOC111911485,gene-LOC111886476,gene-LOC111907850	3	gene-LOC111912103,gene-LOC111876272,gene-LOC111920128
GO:0003905	alkylbase DNA N-glycosylase activity	molecular_function	0.058203	0.98281	3	2617	10	29330	3	gene-LOC111917499,gene-LOC111913811,gene-LOC111891400	0
GO:0004842	ubiquitin-protein transferase activity	molecular_function	0.058338	0.98281	57	2617	509	29330	27	gene-LOC111919916,gene-LOC111915285,gene-LOC111919441,gene-LOC111880629,gene-LOC111911236,gene-LOC111906163,gene-LOC111894559,gene-LOC111916444,gene-LOC111900060,gene-LOC111894641,gene-LOC111919142,gene-LOC111877456,gene-LOC111891932,gene-LOC111905001,gene-LOC111920253,gene-LOC111877441,gene-LOC111898649,gene-LOC111880851,gene-LOC111902942,gene-LOC111887604,gene-LOC111897340,gene-LOC111896605,gen…	30	gene-LOC111896623,gene-LOC111915306,gene-LOC111878532,gene-LOC111918822,gene-LOC111881856,gene-LOC111893468,gene-LOC111884103,gene-LOC111885506,gene-LOC111877487,gene-LOC111915998,gene-LOC111915461,gene-LOC111899287,gene-LOC111880082,gene-LOC111912103,gene-LOC111905633,gene-LOC111911257,gene-LOC111891171,gene-LOC111902717,gene-LOC111895075,gene-LOC111890534,gene-LOC111879426,gene-LOC111914787,gen…
GO:0019787	ubiquitin-like protein transferase activity	molecular_function	0.058338	0.98281	57	2617	509	29330	27	gene-LOC111906163,gene-LOC111894559,gene-LOC111916444,gene-LOC111911236,gene-LOC111919441,gene-LOC111880629,gene-LOC111919916,gene-LOC111915285,gene-LOC111881186,gene-LOC111897415,gene-LOC111898624,gene-LOC111887604,gene-LOC111897340,gene-LOC111896605,gene-LOC111913698,gene-LOC111917071,gene-LOC111905001,gene-LOC111920253,gene-LOC111877441,gene-LOC111880851,gene-LOC111898649,gene-LOC111902942,gen…	30	gene-LOC111877487,gene-LOC111915998,gene-LOC111915461,gene-LOC111899287,gene-LOC111893468,gene-LOC111885506,gene-LOC111884103,gene-LOC111878532,gene-LOC111918822,gene-LOC111881856,gene-LOC111896623,gene-LOC111915306,gene-LOC111888495,gene-LOC111884675,gene-LOC111911265,Novel00510,gene-LOC111883431,gene-LOC111911110,gene-LOC111918108,gene-LOC111890534,gene-LOC111879426,gene-LOC111887168,gene-LOC11…
GO:0007154	cell communication	biological_process	0.058919	0.98281	182	2617	1552	29330	132	gene-LOC111877219,gene-LOC111911925,gene-LOC111917978,gene-LOC111915935,gene-LOC111921457,gene-LOC111905383,gene-LOC111906310,gene-LOC111886819,gene-LOC111889045,gene-LOC111880162,gene-LOC111916046,gene-LOC111901134,gene-LOC111901863,gene-LOC111914089,gene-LOC111877217,gene-LOC111915968,gene-LOC111879661,gene-LOC111915816,gene-LOC111889666,gene-LOC111895038,gene-LOC111901871,gene-LOC111910571,gen…	50	gene-LOC111910531,gene-LOC111919105,gene-LOC111886985,gene-LOC111896609,gene-LOC111881488,gene-LOC111906050,gene-LOC111921291,gene-LOC111901719,gene-LOC111884011,gene-LOC111903111,gene-LOC111898121,gene-LOC111914692,gene-LOC111877939,gene-LOC111921677,gene-LOC111917732,gene-LOC111892240,gene-LOC111908128,gene-LOC111906430,gene-LOC111897547,gene-LOC111914380,gene-LOC111910647,gene-LOC111918774,gen…
GO:0016615	malate dehydrogenase activity	molecular_function	0.058992	0.98281	4	2617	18	29330	4	gene-LOC111898267,gene-LOC111895033,gene-LOC111900459,gene-LOC111907937	0
GO:0045862	positive regulation of proteolysis	biological_process	0.059324	0.98281	5	2617	21	29330	4	gene-LOC111889724,gene-LOC111898733,gene-LOC111916348,gene-LOC111906567	1	gene-LOC111908128
GO:0004748	ribonucleoside-diphosphate reductase activity, thioredoxin disulfide as acceptor	molecular_function	0.059372	0.98281	3	2617	10	29330	3	gene-LOC111882479,gene-LOC111918906,gene-LOC111914355	0
GO:0061731	ribonucleoside-diphosphate reductase activity	molecular_function	0.059372	0.98281	3	2617	10	29330	3	gene-LOC111914355,gene-LOC111918906,gene-LOC111882479	0
GO:0015267	channel activity	molecular_function	0.059693	0.98281	46	2617	394	29330	28	gene-LOC111920118,gene-LOC111918994,gene-LOC111919745,gene-LOC111883864,gene-LOC111890823,gene-LOC111900127,gene-LOC111912651,gene-LOC111896223,gene-LOC111905659,gene-LOC111877458,gene-LOC111919983,gene-LOC111903926,gene-LOC111913530,gene-LOC111919980,gene-LOC111916510,gene-LOC111890572,gene-LOC111898338,gene-LOC111882254,gene-LOC111919472,gene-LOC111902252,gene-LOC111900126,gene-LOC111890481,gen…	18	gene-LOC111881993,gene-LOC111901320,gene-LOC111904890,gene-LOC111919228,gene-LOC111893653,gene-LOC111891190,gene-LOC111916361,gene-LOC111904850,gene-LOC111880135,gene-LOC111885911,gene-LOC111915435,gene-LOC111887179,gene-LOC111894982,gene-LOC111886019,gene-LOC111906255,gene-LOC111910384,gene-LOC111894603,gene-LOC111894576
GO:0022803	passive transmembrane transporter activity	molecular_function	0.059693	0.98281	46	2617	394	29330	28	gene-LOC111916510,gene-LOC111890572,gene-LOC111919980,gene-LOC111919472,gene-LOC111902252,gene-LOC111898338,gene-LOC111882254,gene-LOC111900126,gene-LOC111877001,gene-LOC111890481,gene-LOC111918997,gene-LOC111877244,gene-LOC111877986,gene-LOC111879170,gene-LOC111914868,gene-LOC111918994,gene-LOC111919745,gene-LOC111920118,gene-LOC111883864,gene-LOC111890823,gene-LOC111900127,gene-LOC111896223,gen…	18	gene-LOC111880135,gene-LOC111915435,gene-LOC111885911,gene-LOC111887179,gene-LOC111894982,gene-LOC111886019,gene-LOC111894603,gene-LOC111894576,gene-LOC111906255,gene-LOC111910384,gene-LOC111881993,gene-LOC111901320,gene-LOC111904890,gene-LOC111919228,gene-LOC111893653,gene-LOC111891190,gene-LOC111916361,gene-LOC111904850
GO:0016791	phosphatase activity	molecular_function	0.060291	0.98931	33	2617	238	29330	24	gene-LOC111919326,gene-LOC111890855,gene-LOC111900384,gene-LOC111901457,gene-LOC111893105,gene-LOC111878015,gene-LOC111907935,gene-LOC111907352,gene-LOC111877594,gene-LOC111920253,gene-LOC111896898,gene-LOC111912451,gene-LOC111910653,gene-LOC111875863,gene-LOC111910237,gene-LOC111898993,gene-LOC111880629,gene-LOC111894567,gene-LOC111898180,gene-LOC111888824,gene-LOC111880371,gene-LOC111907932,gen…	9	gene-LOC111907977,gene-LOC111914980,Novel00733,gene-LOC111905714,gene-LOC111903827,gene-LOC111893995,gene-LOC111877742,gene-LOC111913922,gene-LOC111880008
GO:0007165	signal transduction	biological_process	0.06083	0.9901	153	2617	1291	29330	109	gene-LOC111878579,gene-LOC111911848,gene-LOC111889681,gene-LOC111877866,gene-LOC111903592,gene-LOC111906275,gene-LOC111894394,gene-LOC111917363,gene-LOC111915872,gene-LOC111913263,gene-LOC111897921,gene-LOC111913080,gene-LOC111891713,gene-LOC111893502,gene-LOC111916770,gene-LOC111900596,gene-LOC111901271,gene-LOC111895027,gene-LOC111907416,gene-LOC111913054,gene-LOC111892741,gene-LOC111916364,gen…	44	gene-LOC111906430,gene-LOC111897547,gene-LOC111914380,gene-LOC111914281,gene-LOC111877088,gene-LOC111918774,gene-LOC111910647,gene-LOC111917732,gene-LOC111921677,gene-LOC111892240,gene-LOC111908128,gene-LOC111903111,gene-LOC111914692,gene-LOC111877939,gene-LOC111898121,gene-LOC111910531,gene-LOC111921291,gene-LOC111906050,gene-LOC111881488,gene-LOC111886985,gene-LOC111896609,gene-LOC111901719,gen…
GO:0009653	anatomical structure morphogenesis	biological_process	0.060886	0.9901	15	2617	107	29330	5	gene-LOC111912730,gene-LOC111891717,gene-LOC111896015,gene-LOC111905001,gene-LOC111916156	10	gene-LOC111914281,gene-LOC111920156,gene-LOC111890497,gene-LOC111903901,gene-LOC111906557,gene-LOC111904309,gene-LOC111905139,gene-LOC111901461,gene-LOC111893235,gene-LOC111919370
GO:0006325	chromatin organization	biological_process	0.060964	0.9901	33	2617	270	29330	21	gene-LOC111899205,Novel01094,gene-LOC111903617,Novel00135,gene-LOC111906017,gene-LOC111920805,gene-LOC111914411,gene-LOC111889724,gene-LOC111893777,gene-LOC111891108,gene-LOC111916911,gene-LOC111899851,gene-LOC111912473,gene-LOC111876681,gene-LOC111881093,gene-LOC111888484,gene-LOC111884869,gene-LOC111910920,gene-LOC111901489,gene-LOC111903519,gene-LOC111901924	12	gene-LOC111918336,gene-LOC111886868,gene-LOC111894779,gene-LOC111909270,gene-LOC111917488,gene-LOC111877013,gene-LOC111921221,gene-LOC111906785,gene-LOC111901842,gene-LOC111900160,gene-LOC111899339,gene-LOC111886559
GO:0000152	nuclear ubiquitin ligase complex	cellular_component	0.061359	0.9901	39	2617	348	29330	16	gene-LOC111900060,gene-LOC111919142,gene-LOC111894641,gene-LOC111877441,gene-LOC111898649,Novel00011,gene-LOC111917071,gene-LOC111881186,gene-LOC111898624,gene-LOC111919916,gene-LOC111919441,gene-LOC111880629,gene-LOC111901265,gene-LOC111906163,gene-LOC111894559,gene-LOC111916444	23	gene-LOC111880082,gene-LOC111912103,gene-LOC111911257,gene-LOC111902717,gene-LOC111891171,gene-LOC111904804,gene-LOC111890534,gene-LOC111914787,gene-LOC111887168,gene-LOC111911265,Novel00510,gene-LOC111883431,gene-LOC111911110,gene-LOC111918108,gene-LOC111896623,gene-LOC111915306,gene-LOC111878532,gene-LOC111918822,gene-LOC111881856,gene-LOC111884103,gene-LOC111877487,gene-LOC111915998,gene-LOC11…
GO:0005680	anaphase-promoting complex	cellular_component	0.061359	0.9901	39	2617	348	29330	16	gene-LOC111881186,gene-LOC111898624,Novel00011,gene-LOC111917071,gene-LOC111877441,gene-LOC111898649,gene-LOC111900060,gene-LOC111894641,gene-LOC111919142,gene-LOC111906163,gene-LOC111894559,gene-LOC111916444,gene-LOC111901265,gene-LOC111919441,gene-LOC111880629,gene-LOC111919916	23	gene-LOC111911265,Novel00510,gene-LOC111883431,gene-LOC111911110,gene-LOC111918108,gene-LOC111890534,gene-LOC111904804,gene-LOC111887168,gene-LOC111914787,gene-LOC111912103,gene-LOC111880082,gene-LOC111911257,gene-LOC111891171,gene-LOC111902717,gene-LOC111877487,gene-LOC111915998,gene-LOC111915461,gene-LOC111884103,gene-LOC111878532,gene-LOC111918822,gene-LOC111881856,gene-LOC111896623,gene-LOC11…
GO:0005811	lipid droplet	cellular_component	0.06216	0.99641	4	2617	20	29330	2	gene-LOC111879232,gene-LOC111876983	2	gene-LOC111905845,gene-LOC111914365
GO:0012511	monolayer-surrounded lipid storage body	cellular_component	0.06216	0.99641	4	2617	20	29330	2	gene-LOC111876983,gene-LOC111879232	2	gene-LOC111914365,gene-LOC111905845
GO:0098656	anion transmembrane transport	biological_process	0.063382	1	8	2617	49	29330	5	gene-LOC111888217,gene-LOC111921621,gene-LOC111910021,gene-LOC111908304,gene-LOC111889295	3	gene-LOC111887180,gene-LOC111885354,gene-LOC111916019
GO:0031461	cullin-RING ubiquitin ligase complex	cellular_component	0.06369	1	39	2617	349	29330	16	gene-LOC111898649,gene-LOC111877441,gene-LOC111919142,gene-LOC111894641,gene-LOC111900060,gene-LOC111898624,gene-LOC111881186,gene-LOC111917071,Novel00011,gene-LOC111880629,gene-LOC111919441,gene-LOC111919916,gene-LOC111916444,gene-LOC111894559,gene-LOC111906163,gene-LOC111901265	23	gene-LOC111887168,gene-LOC111914787,gene-LOC111904804,gene-LOC111890534,gene-LOC111902717,gene-LOC111891171,gene-LOC111911257,gene-LOC111912103,gene-LOC111880082,gene-LOC111918108,gene-LOC111883431,gene-LOC111911110,gene-LOC111911265,Novel00510,gene-LOC111881856,gene-LOC111918822,gene-LOC111878532,gene-LOC111915306,gene-LOC111896623,gene-LOC111915461,gene-LOC111915998,gene-LOC111877487,gene-LOC11…
GO:0050660	flavin adenine dinucleotide binding	molecular_function	0.064433	1	26	2617	205	29330	12	gene-LOC111886365,gene-LOC111888390,gene-LOC111882606,gene-LOC111880972,gene-LOC111914386,gene-LOC111878173,gene-LOC111904861,gene-LOC111913467,gene-LOC111911287,gene-LOC111885712,gene-LOC111877733,gene-LOC111890232	14	gene-LOC111881704,gene-LOC111882382,gene-LOC111915274,gene-LOC111889035,gene-LOC111903239,gene-LOC111914648,gene-LOC111912378,gene-LOC111912665,gene-LOC111909074,gene-LOC111911448,gene-LOC111898383,gene-LOC111877285,gene-LOC111909735,gene-LOC111914293
GO:0031225	anchored component of membrane	cellular_component	0.065952	1	5	2617	26	29330	1	gene-LOC111876276	4	gene-LOC111879504,Novel01240,gene-LOC111893653,gene-LOC111917500
GO:0045132	meiotic chromosome segregation	biological_process	0.066469	1	5	2617	23	29330	5	gene-LOC111906710,gene-LOC111897420,gene-LOC111897825,gene-LOC111885301,gene-LOC111897921	0
GO:0047429	nucleoside-triphosphate diphosphatase activity	molecular_function	0.067082	1	3	2617	13	29330	1	gene-LOC111878160	2	gene-LOC111883285,gene-LOC111896801
GO:0016824	hydrolase activity, acting on acid halide bonds	molecular_function	0.067467	1	1	2617	1	29330	0		1	gene-LOC111917939
GO:0019120	hydrolase activity, acting on acid halide bonds, in C-halide compounds	molecular_function	0.067467	1	1	2617	1	29330	0		1	gene-LOC111917939
GO:0016209	antioxidant activity	molecular_function	0.06759	1	28	2617	250	29330	5	gene-LOC111911290,gene-LOC111885088,gene-LOC111899161,gene-LOC111916911,gene-LOC111890232	23	gene-LOC111903893,gene-LOC111905178,gene-LOC111902773,gene-LOC111897912,gene-LOC111876101,gene-LOC111910447,gene-LOC111896403,gene-LOC111891035,gene-LOC111917741,gene-LOC111903785,gene-LOC111903894,gene-LOC111878774,gene-LOC111913134,gene-LOC111896412,gene-LOC111904309,gene-LOC111878787,gene-LOC111904298,gene-LOC111896420,gene-LOC111893069,gene-LOC111897614,gene-LOC111909775,gene-LOC111894964,gen…
GO:0005618	cell wall	cellular_component	0.068105	1	10	2617	72	29330	0		10	gene-LOC111890097,gene-LOC111886056,gene-LOC111883638,gene-LOC111909626,gene-LOC111876726,gene-LOC111897800,gene-LOC111905140,gene-LOC111894037,gene-LOC111909624,gene-LOC111917739
GO:0032561	guanyl ribonucleotide binding	molecular_function	0.068312	1	84	2617	647	29330	55	gene-LOC111901377,gene-LOC111888188,gene-LOC111908478,gene-LOC111890855,gene-LOC111898999,gene-LOC111908484,gene-LOC111913147,gene-LOC111917273,gene-LOC111918834,gene-LOC111920168,gene-LOC111877594,gene-LOC111918690,gene-LOC111880690,gene-LOC111911275,gene-LOC111888739,gene-LOC111913192,gene-LOC111893046,gene-LOC111908773,gene-LOC111915504,gene-LOC111907483,gene-LOC111915909,gene-LOC111878377,gen…	29	gene-LOC111876554,gene-LOC111907977,gene-LOC111895594,gene-LOC111899550,gene-LOC111918388,gene-LOC111899404,gene-LOC111887432,gene-LOC111900647,gene-LOC111907255,gene-LOC111916863,gene-LOC111895297,gene-LOC111904732,gene-LOC111903827,gene-LOC111902361,gene-LOC111913233,gene-LOC111903111,gene-LOC111898833,gene-LOC111884548,gene-LOC111917214,gene-LOC111918612,gene-LOC111889487,gene-LOC111886635,gen…
GO:0002685	regulation of leukocyte migration	biological_process	0.068531	1	1	2617	1	29330	1	gene-LOC111894815	0
GO:0050854	regulation of antigen receptor-mediated signaling pathway	biological_process	0.068531	1	1	2617	1	29330	1	gene-LOC111894815	0
GO:0050855	regulation of B cell receptor signaling pathway	biological_process	0.068531	1	1	2617	1	29330	1	gene-LOC111894815	0
GO:0050900	leukocyte migration	biological_process	0.068531	1	1	2617	1	29330	1	gene-LOC111894815	0
GO:0072676	lymphocyte migration	biological_process	0.068531	1	1	2617	1	29330	1	gene-LOC111894815	0
GO:2000401	regulation of lymphocyte migration	biological_process	0.068531	1	1	2617	1	29330	1	gene-LOC111894815	0
GO:0003860	3-hydroxyisobutyryl-CoA hydrolase activity	molecular_function	0.068606	1	6	2617	35	29330	2	gene-LOC111879432,gene-LOC111889996	4	gene-LOC111919141,gene-LOC111895436,gene-LOC111897244,gene-LOC111895075
GO:0016289	CoA hydrolase activity	molecular_function	0.068606	1	6	2617	35	29330	2	gene-LOC111879432,gene-LOC111889996	4	gene-LOC111919141,gene-LOC111897244,gene-LOC111895436,gene-LOC111895075
GO:0023052	signaling	biological_process	0.069456	1	158	2617	1344	29330	113	gene-LOC111902274,gene-LOC111906289,gene-LOC111911485,gene-LOC111878765,gene-LOC111878524,gene-LOC111916408,gene-LOC111906314,gene-LOC111919326,gene-LOC111889671,gene-LOC111878585,gene-LOC111917195,gene-LOC111894815,gene-LOC111914241,gene-LOC111893552,gene-LOC111920118,gene-LOC111915882,gene-LOC111886817,gene-LOC111881289,gene-LOC111889810,gene-LOC111919754,gene-LOC111900595,gene-LOC111906809,gen…	45	gene-LOC111901776,gene-LOC111882607,gene-LOC111911595,gene-LOC111898421,gene-LOC111890857,gene-LOC111911859,gene-LOC111890903,gene-LOC111881706,gene-LOC111878633,gene-LOC111904732,gene-LOC111903239,gene-LOC111894603,gene-LOC111885809,gene-LOC111885226,gene-LOC111897216,gene-LOC111902245,gene-LOC111901455,gene-LOC111899287,gene-LOC111878350,gene-LOC111915525,gene-LOC111903901,gene-LOC111919105,gen…
GO:0006464	cellular protein modification process	biological_process	0.069657	1	282	2617	2654	29330	198	gene-LOC111875853,gene-LOC111902942,gene-LOC111893870,gene-LOC111910653,gene-LOC111884417,gene-LOC111891985,gene-LOC111888070,gene-LOC111875860,gene-LOC111891669,gene-LOC111896156,gene-LOC111903472,gene-LOC111905122,gene-LOC111914467,gene-LOC111917977,gene-LOC111896605,gene-LOC111879283,gene-LOC111906926,gene-LOC111906238,gene-LOC111912218,gene-LOC111909957,gene-LOC111914432,gene-LOC111877226,gen…	84	gene-LOC111879968,gene-LOC111909595,gene-LOC111890857,gene-LOC111897395,gene-LOC111888495,gene-LOC111885056,gene-LOC111885144,gene-LOC111880008,gene-LOC111895710,gene-LOC111890850,gene-LOC111904842,gene-LOC111901756,gene-LOC111916519,gene-LOC111905633,gene-LOC111917960,gene-LOC111896357,gene-LOC111894603,gene-LOC111916611,gene-LOC111879793,gene-LOC111916019,gene-LOC111885226,gene-LOC111885687,gen…
GO:0036211	protein modification process	biological_process	0.069657	1	282	2617	2654	29330	198	gene-LOC111898262,gene-LOC111916618,gene-LOC111908498,gene-LOC111896655,gene-LOC111877010,gene-LOC111916322,gene-LOC111884592,gene-LOC111880618,gene-LOC111909941,gene-LOC111880805,gene-LOC111888198,gene-LOC111907016,gene-LOC111891749,gene-LOC111892784,gene-LOC111916521,gene-LOC111921471,gene-LOC111908500,gene-LOC111888146,gene-LOC111879242,gene-LOC111889724,gene-LOC111895786,gene-LOC111882710,gen…	84	gene-LOC111877014,gene-LOC111886142,gene-LOC111885226,gene-LOC111916019,gene-LOC111885687,gene-LOC111896357,gene-LOC111917960,gene-LOC111916611,gene-LOC111894603,gene-LOC111879793,gene-LOC111905633,gene-LOC111904842,gene-LOC111916519,gene-LOC111901756,gene-LOC111880008,gene-LOC111885144,gene-LOC111885056,gene-LOC111895710,gene-LOC111890850,gene-LOC111909595,gene-LOC111888495,gene-LOC111897395,gen…
GO:0051274	beta-glucan biosynthetic process	biological_process	0.070182	1	16	2617	90	29330	13	gene-LOC111907519,gene-LOC111884460,gene-LOC111890481,gene-LOC111884461,gene-LOC111904484,gene-LOC111891787,gene-LOC111917653,gene-LOC111898756,gene-LOC111914427,gene-LOC111909686,gene-LOC111918933,gene-LOC111910033,gene-LOC111884462	3	gene-LOC111911913,gene-LOC111895714,gene-LOC111895726
GO:0004367	glycerol-3-phosphate dehydrogenase [NAD+] activity	molecular_function	0.070299	1	2	2617	5	29330	1	gene-LOC111885355	1	gene-LOC111879406
GO:0047952	glycerol-3-phosphate dehydrogenase [NAD(P)+] activity	molecular_function	0.070299	1	2	2617	5	29330	1	gene-LOC111885355	1	gene-LOC111879406
GO:0070585	protein localization to mitochondrion	biological_process	0.070557	1	5	2617	26	29330	3	gene-LOC111881403,gene-LOC111884223,gene-LOC111905001	2	gene-LOC111894365,gene-LOC111895710
GO:0072655	establishment of protein localization to mitochondrion	biological_process	0.070557	1	5	2617	26	29330	3	gene-LOC111884223,gene-LOC111881403,gene-LOC111905001	2	gene-LOC111894365,gene-LOC111895710
GO:0050385	ureidoglycolate lyase activity	molecular_function	0.070712	1	1	2617	1	29330	0		1	gene-LOC111888262
GO:0003735	structural constituent of ribosome	molecular_function	0.071491	1	60	2617	607	29330	20	gene-LOC111916893,gene-LOC111876287,gene-LOC111885083,gene-LOC111898220,gene-LOC111906495,Novel00024,gene-LOC111905201,gene-LOC111915504,gene-LOC111886818,gene-LOC111886803,gene-LOC111917304,gene-LOC111910392,gene-LOC111901265,gene-LOC111880652,gene-LOC111905103,gene-LOC111882254,gene-LOC111907346,gene-LOC111920559,gene-LOC111901826,gene-LOC111901176	40	gene-LOC111901461,gene-LOC111913491,gene-LOC111912159,gene-LOC111909015,gene-LOC111891541,gene-LOC111877284,gene-LOC111888917,gene-LOC111911476,gene-LOC111899440,gene-LOC111920558,gene-LOC111914149,gene-LOC111913773,gene-LOC111914385,gene-LOC111904216,gene-LOC111916863,gene-LOC111910645,gene-LOC111910281,gene-LOC111907376,gene-LOC111914733,gene-LOC111883894,gene-LOC111918381,gene-LOC111883410,gen…
GO:0031248	protein acetyltransferase complex	cellular_component	0.072027	1	9	2617	58	29330	7	gene-LOC111880618,gene-LOC111895508,gene-LOC111882370,gene-LOC111905745,gene-LOC111894638,Novel00900,gene-LOC111919865	2	gene-LOC111915332,gene-LOC111918336
GO:1902493	acetyltransferase complex	cellular_component	0.072027	1	9	2617	58	29330	7	gene-LOC111894638,Novel00900,gene-LOC111919865,gene-LOC111895508,gene-LOC111880618,gene-LOC111905745,gene-LOC111882370	2	gene-LOC111918336,gene-LOC111915332
GO:0043158	heterocyst differentiation	biological_process	0.072177	1	1	2617	1	29330	0		1	gene-LOC111907251
GO:0046434	organophosphate catabolic process	biological_process	0.072764	1	7	2617	45	29330	4	gene-LOC111878160,gene-LOC111885355,gene-LOC111875863,gene-LOC111892396	3	gene-LOC111896801,gene-LOC111879406,gene-LOC111883285
GO:0022414	reproductive process	biological_process	0.073461	1	51	2617	431	29330	33	gene-LOC111897921,gene-LOC111906234,gene-LOC111877219,gene-LOC111882704,gene-LOC111881069,gene-LOC111884417,gene-LOC111913537,gene-LOC111877217,gene-LOC111897825,gene-LOC111906235,gene-LOC111907416,gene-LOC111897420,gene-LOC111880162,gene-LOC111906710,gene-LOC111911317,gene-LOC111879661,gene-LOC111895774,gene-LOC111907720,gene-LOC111890093,gene-LOC111906943,gene-LOC111906926,gene-LOC111906238,gen…	18	gene-LOC111913769,gene-LOC111891112,gene-LOC111911448,gene-LOC111913793,gene-LOC111917960,gene-LOC111878141,gene-LOC111893235,gene-LOC111913744,gene-LOC111906557,gene-LOC111892780,Novel01060,gene-LOC111886559,gene-LOC111913778,gene-LOC111876726,gene-LOC111919370,Novel00945,gene-LOC111902710,gene-LOC111894364
GO:0002253	activation of immune response	biological_process	0.073667	1	2	2617	5	29330	2	gene-LOC111894815,gene-LOC111906892	0
GO:0050778	positive regulation of immune response	biological_process	0.073667	1	2	2617	5	29330	2	gene-LOC111894815,gene-LOC111906892	0
GO:0098772	molecular function regulator	molecular_function	0.074119	1	91	2617	867	29330	37	gene-LOC111898155,gene-LOC111910058,gene-LOC111876267,gene-LOC111893271,gene-LOC111883172,gene-LOC111880299,gene-LOC111895311,gene-LOC111904811,gene-LOC111898180,gene-LOC111910844,gene-LOC111882528,gene-LOC111898262,gene-LOC111897921,gene-LOC111888764,gene-LOC111885157,gene-LOC111898502,gene-LOC111912273,gene-LOC111903313,gene-LOC111882092,gene-LOC111882012,gene-LOC111885965,gene-LOC111882249,gen…	54	gene-LOC111903992,gene-LOC111882853,gene-LOC111890710,gene-LOC111885226,gene-LOC111904570,gene-LOC111888859,gene-LOC111902114,gene-LOC111910852,gene-LOC111906864,gene-LOC111895009,gene-LOC111911242,gene-LOC111897010,gene-LOC111878227,gene-LOC111921430,gene-LOC111879009,Novel00945,gene-LOC111886708,gene-LOC111878311,gene-LOC111909685,gene-LOC111921221,gene-LOC111910408,gene-LOC111889884,gene-LOC11…
GO:0050896	response to stimulus	biological_process	0.075192	1	338	2617	3215	29330	217	gene-LOC111904132,gene-LOC111897619,gene-LOC111881736,gene-LOC111897242,gene-LOC111895061,gene-LOC111921599,gene-LOC111899161,gene-LOC111915654,gene-LOC111913227,gene-LOC111901176,gene-LOC111900787,gene-LOC111916115,gene-LOC111905451,gene-LOC111892306,gene-LOC111895377,gene-LOC111908734,gene-LOC111882249,gene-LOC111900384,gene-LOC111921208,gene-LOC111880828,gene-LOC111898180,gene-LOC111893272,gen…	121	gene-LOC111903753,gene-LOC111894964,gene-LOC111885809,gene-LOC111897216,gene-LOC111915525,gene-LOC111895167,gene-LOC111904574,gene-LOC111899528,gene-LOC111901455,gene-LOC111884838,gene-LOC111878787,gene-LOC111882607,gene-LOC111897614,gene-LOC111901776,gene-LOC111906785,gene-LOC111913134,gene-LOC111916232,gene-LOC111880510,Novel01005,gene-LOC111892039,gene-LOC111916539,gene-LOC111884556,gene-LOC11…
GO:0043232	intracellular non-membrane-bounded organelle	cellular_component	0.075608	1	160	2617	1661	29330	80	gene-LOC111917304,gene-LOC111886818,gene-LOC111901265,gene-LOC111910392,gene-LOC111913543,gene-LOC111876287,gene-LOC111887280,gene-LOC111921208,gene-LOC111876707,gene-LOC111901826,gene-LOC111920559,gene-LOC111901176,gene-LOC111909794,gene-LOC111916888,gene-LOC111879232,gene-LOC111882605,gene-LOC111903445,gene-LOC111876983,gene-LOC111907653,gene-LOC111892075,gene-LOC111909452,gene-LOC111886803,gen…	80	gene-LOC111915525,gene-LOC111910525,gene-LOC111910645,gene-LOC111910281,gene-LOC111897890,gene-LOC111911476,gene-LOC111896154,gene-LOC111889926,Novel01060,gene-LOC111882011,gene-LOC111912159,gene-LOC111892002,gene-LOC111892635,gene-LOC111906557,gene-LOC111912354,gene-LOC111883004,gene-LOC111911599,gene-LOC111879419,gene-LOC111888901,gene-LOC111876652,gene-LOC111902715,gene-LOC111887748,gene-LOC11…
GO:0004867	serine-type endopeptidase inhibitor activity	molecular_function	0.075778	1	6	2617	38	29330	2	gene-LOC111917933,gene-LOC111885965	4	gene-LOC111882853,gene-LOC111890710,gene-LOC111900444,gene-LOC111882848
GO:0016772	transferase activity, transferring phosphorus-containing groups	molecular_function	0.075798	1	331	2617	3036	29330	238	gene-LOC111892523,gene-LOC111896217,gene-LOC111898126,gene-LOC111887632,gene-LOC111918219,gene-LOC111878095,gene-LOC111912199,gene-LOC111898462,gene-LOC111884595,gene-LOC111908506,gene-LOC111918788,gene-LOC111882704,gene-LOC111891007,gene-LOC111891501,gene-LOC111921380,gene-LOC111879670,gene-LOC111898460,gene-LOC111915919,gene-LOC111918745,gene-LOC111881480,gene-LOC111898733,gene-LOC111920604,gen…	93	gene-LOC111894957,gene-LOC111896368,gene-LOC111918257,gene-LOC111889884,gene-LOC111885135,gene-LOC111910647,gene-LOC111876205,gene-LOC111909024,gene-LOC111893107,gene-LOC111919228,gene-LOC111890701,gene-LOC111891467,gene-LOC111876554,gene-LOC111899550,gene-LOC111906050,gene-LOC111883163,gene-LOC111894986,gene-LOC111883974,gene-LOC111916270,gene-LOC111877285,gene-LOC111903576,gene-LOC111919720,gen…
GO:0009396	folic acid-containing compound biosynthetic process	biological_process	0.075855	1	3	2617	10	29330	3	gene-LOC111887433,gene-LOC111908484,gene-LOC111879046	0
GO:0046930	pore complex	cellular_component	0.076186	1	1	2617	1	29330	0		1	gene-LOC111893653
GO:0046931	pore complex assembly	biological_process	0.076186	1	1	2617	1	29330	0		1	gene-LOC111893653
GO:0004497	monooxygenase activity	molecular_function	0.077296	1	14	2617	102	29330	8	gene-LOC111913467,gene-LOC111910345,gene-LOC111912924,Novel01007,gene-LOC111880972,gene-LOC111888390,gene-LOC111886365,gene-LOC111881315	6	gene-LOC111914293,Novel00510,gene-LOC111912665,gene-LOC111889035,gene-LOC111882382,gene-LOC111881704
GO:0051015	actin filament binding	molecular_function	0.077368	1	3	2617	11	29330	3	gene-LOC111914042,gene-LOC111888380,gene-LOC111906623	0
GO:0001883	purine nucleoside binding	molecular_function	0.077445	1	83	2617	642	29330	54	gene-LOC111918690,gene-LOC111877594,gene-LOC111920168,gene-LOC111918834,gene-LOC111917273,gene-LOC111913147,gene-LOC111908484,gene-LOC111898999,gene-LOC111890855,gene-LOC111908478,gene-LOC111888188,gene-LOC111901377,gene-LOC111910237,gene-LOC111898993,gene-LOC111894567,gene-LOC111909128,gene-LOC111901871,gene-LOC111906809,gene-LOC111901489,gene-LOC111917392,gene-LOC111878377,gene-LOC111915909,gen…	29	gene-LOC111887432,gene-LOC111899404,gene-LOC111918388,gene-LOC111899550,gene-LOC111895594,gene-LOC111907977,gene-LOC111876554,gene-LOC111898833,gene-LOC111913233,gene-LOC111903111,gene-LOC111903827,gene-LOC111902361,gene-LOC111895297,gene-LOC111904732,gene-LOC111916863,gene-LOC111907255,gene-LOC111900647,gene-LOC111886635,gene-LOC111889487,gene-LOC111918612,gene-LOC111917214,gene-LOC111884548,gen…
GO:0005525	GTP binding	molecular_function	0.077445	1	83	2617	642	29330	54	gene-LOC111921599,gene-LOC111916911,gene-LOC111878752,gene-LOC111910181,gene-LOC111920253,gene-LOC111909132,gene-LOC111879926,gene-LOC111909982,gene-LOC111892306,gene-LOC111882249,gene-LOC111901176,gene-LOC111916364,gene-LOC111887881,gene-LOC111907935,gene-LOC111914800,gene-LOC111888824,gene-LOC111880618,gene-LOC111904250,gene-LOC111907932,gene-LOC111916619,gene-LOC111879684,gene-LOC111907934,gen…	29	gene-LOC111889487,gene-LOC111886635,gene-LOC111917214,gene-LOC111918612,gene-LOC111884548,gene-LOC111906430,Novel01132,gene-LOC111907150,gene-LOC111877190,gene-LOC111879294,gene-LOC111910647,gene-LOC111910525,gene-LOC111899404,gene-LOC111887432,gene-LOC111899550,gene-LOC111918388,gene-LOC111876554,gene-LOC111907977,gene-LOC111895594,gene-LOC111898833,gene-LOC111903827,gene-LOC111902361,gene-LOC11…
GO:0032549	ribonucleoside binding	molecular_function	0.077445	1	83	2617	642	29330	54	gene-LOC111879926,gene-LOC111909132,gene-LOC111921599,gene-LOC111920253,gene-LOC111878752,gene-LOC111910181,gene-LOC111916911,gene-LOC111907935,gene-LOC111916364,gene-LOC111901176,gene-LOC111887881,gene-LOC111882249,gene-LOC111909982,gene-LOC111892306,gene-LOC111916619,gene-LOC111907932,gene-LOC111904250,gene-LOC111888824,gene-LOC111914800,gene-LOC111880618,gene-LOC111913763,gene-LOC111891018,gen…	29	gene-LOC111886635,gene-LOC111889487,gene-LOC111884548,gene-LOC111917214,gene-LOC111918612,gene-LOC111877190,Novel01132,gene-LOC111907150,gene-LOC111906430,gene-LOC111910525,gene-LOC111910647,gene-LOC111879294,gene-LOC111887432,gene-LOC111899404,gene-LOC111895594,gene-LOC111907977,gene-LOC111876554,gene-LOC111918388,gene-LOC111899550,gene-LOC111898833,gene-LOC111904732,gene-LOC111895297,gene-LOC11…
GO:0032550	purine ribonucleoside binding	molecular_function	0.077445	1	83	2617	642	29330	54	gene-LOC111901489,gene-LOC111917392,gene-LOC111906809,gene-LOC111909128,gene-LOC111901871,gene-LOC111898993,gene-LOC111894567,gene-LOC111910237,gene-LOC111911275,gene-LOC111880690,gene-LOC111888739,gene-LOC111913192,gene-LOC111893046,gene-LOC111908773,gene-LOC111915909,gene-LOC111907483,gene-LOC111915504,gene-LOC111878377,gene-LOC111908484,gene-LOC111913147,gene-LOC111917273,gene-LOC111918834,gen…	29	gene-LOC111898833,gene-LOC111900647,gene-LOC111916863,gene-LOC111907255,gene-LOC111904732,gene-LOC111895297,gene-LOC111903827,gene-LOC111902361,gene-LOC111913233,gene-LOC111903111,gene-LOC111899404,gene-LOC111887432,gene-LOC111907977,gene-LOC111876554,gene-LOC111895594,gene-LOC111899550,gene-LOC111918388,gene-LOC111877190,gene-LOC111906430,Novel01132,gene-LOC111907150,gene-LOC111910647,gene-LOC11…
GO:1901617	organic hydroxy compound biosynthetic process	biological_process	0.077655	1	6	2617	31	29330	3	gene-LOC111895057,gene-LOC111910021,gene-LOC111917392	3	gene-LOC111909377,gene-LOC111890336,gene-LOC111891620
GO:0003950	NAD+ ADP-ribosyltransferase activity	molecular_function	0.077997	1	4	2617	18	29330	4	gene-LOC111892784,gene-LOC111905390,gene-LOC111918330,gene-LOC111920412	0
GO:0016437	tRNA cytidylyltransferase activity	molecular_function	0.078739	1	1	2617	1	29330	0		1	gene-LOC111882450
GO:0001882	nucleoside binding	molecular_function	0.078818	1	83	2617	643	29330	54	gene-LOC111915909,gene-LOC111915504,gene-LOC111907483,gene-LOC111878377,gene-LOC111888739,gene-LOC111913192,gene-LOC111893046,gene-LOC111908773,gene-LOC111911275,gene-LOC111880690,gene-LOC111898993,gene-LOC111894567,gene-LOC111910237,gene-LOC111909128,gene-LOC111901871,gene-LOC111901489,gene-LOC111917392,gene-LOC111906809,gene-LOC111890855,gene-LOC111898999,gene-LOC111908478,gene-LOC111888188,gen…	29	gene-LOC111903111,gene-LOC111913233,gene-LOC111902361,gene-LOC111903827,gene-LOC111895297,gene-LOC111904732,gene-LOC111900647,gene-LOC111916863,gene-LOC111907255,gene-LOC111898833,gene-LOC111918388,gene-LOC111899550,gene-LOC111895594,gene-LOC111907977,gene-LOC111876554,gene-LOC111887432,gene-LOC111899404,gene-LOC111910525,gene-LOC111910647,gene-LOC111879294,Novel01132,gene-LOC111907150,gene-LOC11…
GO:1902494	catalytic complex	cellular_component	0.078939	1	108	2617	1038	29330	59	gene-LOC111906017,gene-LOC111914427,gene-LOC111919142,gene-LOC111898649,gene-LOC111877441,gene-LOC111892555,gene-LOC111917071,gene-LOC111920121,gene-LOC111884461,Novel00011,gene-LOC111887680,gene-LOC111898624,gene-LOC111890481,gene-LOC111895508,gene-LOC111897361,gene-LOC111886443,gene-LOC111915285,gene-LOC111919916,gene-LOC111919865,gene-LOC111894567,gene-LOC111880629,gene-LOC111905577,gene-LOC11…	49	gene-LOC111886849,gene-LOC111902717,gene-LOC111912103,gene-LOC111880082,gene-LOC111919105,gene-LOC111887168,gene-LOC111890534,gene-LOC111918124,gene-LOC111904804,gene-LOC111883431,gene-LOC111884373,gene-LOC111905587,gene-LOC111895436,gene-LOC111897345,gene-LOC111915306,gene-LOC111890903,gene-LOC111918033,gene-LOC111878532,gene-LOC111884306,gene-LOC111894986,gene-LOC111914791,gene-LOC111915332,gen…
GO:0031399	regulation of protein modification process	biological_process	0.07989	1	12	2617	86	29330	4	gene-LOC111896605,gene-LOC111880299,gene-LOC111913054,gene-LOC111890638	8	gene-LOC111913455,gene-LOC111894603,gene-LOC111896030,Novel00107,gene-LOC111886418,gene-LOC111885226,gene-LOC111917629,gene-LOC111901719
GO:0035251	UDP-glucosyltransferase activity	molecular_function	0.080626	1	18	2617	107	29330	13	gene-LOC111914427,gene-LOC111909686,gene-LOC111918933,gene-LOC111910033,gene-LOC111884462,gene-LOC111917653,gene-LOC111898756,gene-LOC111891787,gene-LOC111884461,gene-LOC111904484,gene-LOC111890481,gene-LOC111907519,gene-LOC111884460	5	gene-LOC111899117,gene-LOC111890876,gene-LOC111895714,gene-LOC111895726,gene-LOC111911913
GO:0045301	tRNA-(2-methylthio-N-6-(cis-hydroxy)isopentenyl adenosine)-hydroxylase activity	molecular_function	0.080698	1	1	2617	1	29330	0		1	gene-LOC111881154
GO:0008083	growth factor activity	molecular_function	0.081646	1	8	2617	52	29330	2	gene-LOC111910058,gene-LOC111882528	6	gene-LOC111906864,gene-LOC111921476,gene-LOC111906785,Novel01076,gene-LOC111881973,gene-LOC111878141
GO:0016070	RNA metabolic process	biological_process	0.081702	1	367	2617	3793	29330	212	gene-LOC111891651,gene-LOC111905359,gene-LOC111901176,gene-LOC111913227,gene-LOC111914386,gene-LOC111884667,gene-LOC111892306,gene-LOC111909686,gene-LOC111915227,gene-LOC111907653,gene-LOC111908396,gene-LOC111886521,gene-LOC111882024,gene-LOC111920687,gene-LOC111903473,gene-LOC111882528,gene-LOC111887308,gene-LOC111887280,gene-LOC111890232,gene-LOC111918481,gene-LOC111903332,gene-LOC111880828,gen…	155	gene-LOC111895481,gene-LOC111878757,gene-LOC111881135,gene-LOC111906557,gene-LOC111903753,gene-LOC111898836,gene-LOC111878883,Novel00741,gene-LOC111903203,gene-LOC111902783,gene-LOC111893235,gene-LOC111889999,gene-LOC111919720,gene-LOC111888901,gene-LOC111913455,gene-LOC111897736,gene-LOC111877937,gene-LOC111918586,gene-LOC111920403,gene-LOC111886513,gene-LOC111890757,gene-LOC111880689,gene-LOC11…
GO:0005261	cation channel activity	molecular_function	0.082239	1	20	2617	161	29330	11	gene-LOC111883864,gene-LOC111898338,gene-LOC111919472,gene-LOC111877458,gene-LOC111905659,gene-LOC111877244,gene-LOC111912651,gene-LOC111896223,gene-LOC111890481,gene-LOC111877001,gene-LOC111879170	9	gene-LOC111881993,gene-LOC111919228,gene-LOC111887179,gene-LOC111916361,gene-LOC111894982,gene-LOC111910384,gene-LOC111904850,gene-LOC111894576,gene-LOC111894603
GO:0008406	gonad development	biological_process	0.082381	1	1	2617	1	29330	0		1	gene-LOC111878141
GO:0045137	development of primary sexual characteristics	biological_process	0.082381	1	1	2617	1	29330	0		1	gene-LOC111878141
GO:0042302	structural constituent of cuticle	molecular_function	0.082674	1	6	2617	28	29330	5	gene-LOC111907719,gene-LOC111892396,gene-LOC111907720,gene-LOC111879167,gene-LOC111900591	1	gene-LOC111876018
GO:0043412	macromolecule modification	biological_process	0.083001	1	313	2617	2983	29330	217	gene-LOC111895786,gene-LOC111879242,gene-LOC111889724,gene-LOC111888146,gene-LOC111921471,gene-LOC111908500,gene-LOC111921737,gene-LOC111916521,gene-LOC111892784,gene-LOC111891749,gene-LOC111909941,gene-LOC111880805,gene-LOC111888198,gene-LOC111907016,gene-LOC111880618,gene-LOC111884592,gene-LOC111877010,gene-LOC111916322,gene-LOC111896655,gene-LOC111916618,gene-LOC111908498,gene-LOC111898262,gen…	96	gene-LOC111905633,gene-LOC111876427,gene-LOC111879793,gene-LOC111916611,gene-LOC111894603,gene-LOC111917960,gene-LOC111896357,gene-LOC111885687,gene-LOC111916019,gene-LOC111885226,gene-LOC111877014,gene-LOC111886142,gene-LOC111893977,gene-LOC111879968,gene-LOC111907977,gene-LOC111890857,gene-LOC111881154,gene-LOC111888495,gene-LOC111897395,gene-LOC111909595,gene-LOC111890850,gene-LOC111904998,gen…
GO:0019001	guanyl nucleotide binding	molecular_function	0.08341	1	84	2617	655	29330	55	gene-LOC111882249,gene-LOC111892306,gene-LOC111909982,gene-LOC111907935,gene-LOC111887881,gene-LOC111901176,gene-LOC111916364,gene-LOC111907105,gene-LOC111909132,gene-LOC111878752,gene-LOC111910181,gene-LOC111916911,gene-LOC111920253,gene-LOC111921599,gene-LOC111879926,gene-LOC111907934,gene-LOC111879684,gene-LOC111913763,gene-LOC111891018,gene-LOC111904250,gene-LOC111880618,gene-LOC111914800,gen…	29	gene-LOC111918612,gene-LOC111917214,gene-LOC111884548,gene-LOC111886635,gene-LOC111889487,gene-LOC111910525,gene-LOC111879294,gene-LOC111910647,gene-LOC111907150,Novel01132,gene-LOC111906430,gene-LOC111877190,gene-LOC111918388,gene-LOC111899550,gene-LOC111895594,gene-LOC111876554,gene-LOC111907977,gene-LOC111887432,gene-LOC111899404,gene-LOC111913233,gene-LOC111903111,gene-LOC111903827,gene-LOC11…
GO:0044282	small molecule catabolic process	biological_process	0.083643	1	10	2617	69	29330	9	gene-LOC111894548,gene-LOC111906271,gene-LOC111916381,gene-LOC111891985,gene-LOC111892396,gene-LOC111901134,gene-LOC111914354,gene-LOC111904660,gene-LOC111906487	1	gene-LOC111892548
GO:0051273	beta-glucan metabolic process	biological_process	0.083683	1	16	2617	93	29330	13	gene-LOC111917653,gene-LOC111898756,gene-LOC111891787,gene-LOC111909686,gene-LOC111914427,gene-LOC111918933,gene-LOC111910033,gene-LOC111884462,gene-LOC111890481,gene-LOC111907519,gene-LOC111884460,gene-LOC111884461,gene-LOC111904484	3	gene-LOC111895714,gene-LOC111895726,gene-LOC111911913
GO:0005215	transporter activity	molecular_function	0.084094	1	199	2617	1912	29330	123	gene-LOC111919194,gene-LOC111888298,gene-LOC111913543,gene-LOC111905917,gene-LOC111891085,gene-LOC111895427,gene-LOC111913530,gene-LOC111918248,gene-LOC111901190,gene-LOC111919983,gene-LOC111898251,gene-LOC111886104,gene-LOC111910058,gene-LOC111887307,gene-LOC111877986,gene-LOC111898903,gene-LOC111885967,gene-LOC111914868,gene-LOC111901457,gene-LOC111877244,gene-LOC111912858,gene-LOC111901186,gen…	76	gene-LOC111915525,gene-LOC111910183,gene-LOC111879294,gene-LOC111897898,gene-LOC111891766,gene-LOC111899528,gene-LOC111916361,gene-LOC111915067,Novel00948,gene-LOC111901320,gene-LOC111894603,gene-LOC111887358,gene-LOC111904326,gene-LOC111888901,gene-LOC111887179,gene-LOC111879749,gene-LOC111880135,gene-LOC111913748,gene-LOC111905547,gene-LOC111878824,gene-LOC111887022,gene-LOC111892811,gene-LOC11…
GO:0019220	regulation of phosphate metabolic process	biological_process	0.085328	1	12	2617	87	29330	4	gene-LOC111896605,gene-LOC111913054,gene-LOC111890638,gene-LOC111880299	8	gene-LOC111896030,gene-LOC111894603,gene-LOC111913455,Novel00107,gene-LOC111886418,gene-LOC111885226,gene-LOC111917629,gene-LOC111901719
GO:0051174	regulation of phosphorus metabolic process	biological_process	0.085328	1	12	2617	87	29330	4	gene-LOC111880299,gene-LOC111890638,gene-LOC111913054,gene-LOC111896605	8	Novel00107,gene-LOC111917629,gene-LOC111901719,gene-LOC111886418,gene-LOC111885226,gene-LOC111913455,gene-LOC111894603,gene-LOC111896030
GO:0000270	peptidoglycan metabolic process	biological_process	0.086124	1	1	2617	1	29330	1	gene-LOC111902464	0
GO:0003796	lysozyme activity	molecular_function	0.086124	1	1	2617	1	29330	1	gene-LOC111902464	0
GO:0006027	glycosaminoglycan catabolic process	biological_process	0.086124	1	1	2617	1	29330	1	gene-LOC111902464	0
GO:0009253	peptidoglycan catabolic process	biological_process	0.086124	1	1	2617	1	29330	1	gene-LOC111902464	0
GO:0061783	peptidoglycan muralytic activity	molecular_function	0.086124	1	1	2617	1	29330	1	gene-LOC111902464	0
GO:0004869	cysteine-type endopeptidase inhibitor activity	molecular_function	0.086488	1	3	2617	15	29330	0		3	gene-LOC111878960,gene-LOC111884300,gene-LOC111908173
GO:0046873	metal ion transmembrane transporter activity	molecular_function	0.086523	1	47	2617	421	29330	20	gene-LOC111899638,gene-LOC111907093,gene-LOC111881365,gene-LOC111877458,gene-LOC111905659,gene-LOC111902997,gene-LOC111896223,gene-LOC111911906,gene-LOC111914191,gene-LOC111912473,gene-LOC111905917,gene-LOC111888052,gene-LOC111901186,gene-LOC111898338,gene-LOC111919472,gene-LOC111910808,gene-LOC111906063,gene-LOC111877001,gene-LOC111915211,gene-LOC111879170	27	gene-LOC111895535,gene-LOC111899503,Novel00212,gene-LOC111919228,gene-LOC111899502,gene-LOC111899500,gene-LOC111899557,gene-LOC111916361,gene-LOC111913754,gene-LOC111907774,gene-LOC111910183,gene-LOC111904325,gene-LOC111904850,gene-LOC111890503,gene-LOC111889884,gene-LOC111899574,gene-LOC111919105,gene-LOC111902186,gene-LOC111899556,gene-LOC111887179,gene-LOC111916539,gene-LOC111904326,gene-LOC11…
GO:0005581	collagen trimer	cellular_component	0.086699	1	2	2617	3	29330	2	gene-LOC111884461,gene-LOC111884460	0
GO:0008152	metabolic process	biological_process	0.087433	1	1378	2617	14816	29330	819	gene-LOC111891787,gene-LOC111890709,gene-LOC111918716,gene-LOC111878543,gene-LOC111900604,gene-LOC111914339,gene-LOC111917590,gene-LOC111876052,gene-LOC111914007,gene-LOC111881778,gene-LOC111881438,gene-LOC111917273,gene-LOC111899011,gene-LOC111876029,gene-LOC111892555,gene-LOC111879661,gene-LOC111893311,gene-LOC111890638,gene-LOC111920828,gene-LOC111915755,gene-LOC111885626,gene-LOC111885301,gen…	559	gene-LOC111918469,gene-LOC111901698,gene-LOC111913069,gene-LOC111890671,gene-LOC111917279,gene-LOC111891112,gene-LOC111911707,gene-LOC111910239,gene-LOC111891558,gene-LOC111894982,gene-LOC111876874,gene-LOC111891035,Novel00718,gene-LOC111887025,gene-LOC111906430,gene-LOC111881993,gene-LOC111920745,gene-LOC111912961,gene-LOC111888514,gene-LOC111884664,gene-LOC111903823,gene-LOC111895009,gene-LOC11…
GO:0042398	cellular modified amino acid biosynthetic process	biological_process	0.088049	1	6	2617	33	29330	5	gene-LOC111888247,gene-LOC111908484,gene-LOC111879046,gene-LOC111917590,gene-LOC111887433	1	gene-LOC111890404
GO:0016126	sterol biosynthetic process	biological_process	0.088097	1	4	2617	16	29330	2	gene-LOC111917392,gene-LOC111910021	2	gene-LOC111891620,gene-LOC111890336
GO:0043189	H4/H2A histone acetyltransferase complex	cellular_component	0.089604	1	2	2617	6	29330	2	Novel00900,gene-LOC111905745	0
GO:1902562	H4 histone acetyltransferase complex	cellular_component	0.089604	1	2	2617	6	29330	2	gene-LOC111905745,Novel00900	0
GO:0006298	mismatch repair	biological_process	0.089784	1	8	2617	48	29330	6	gene-LOC111881730,gene-LOC111883911,gene-LOC111882195,gene-LOC111915654,gene-LOC111887335,gene-LOC111917942	2	gene-LOC111892039,gene-LOC111884838
GO:0016830	carbon-carbon lyase activity	molecular_function	0.089946	1	23	2617	183	29330	16	gene-LOC111920495,gene-LOC111877438,gene-LOC111881365,gene-LOC111899507,gene-LOC111900240,gene-LOC111906063,gene-LOC111903705,gene-LOC111908422,gene-LOC111911912,gene-LOC111891985,gene-LOC111883003,gene-LOC111906314,gene-LOC111918219,gene-LOC111916877,gene-LOC111911906,gene-LOC111912473	7	gene-LOC111916337,gene-LOC111919105,gene-LOC111917488,gene-LOC111913754,gene-LOC111881704,gene-LOC111904108,gene-LOC111910183
GO:0006542	glutamine biosynthetic process	biological_process	0.091856	1	2	2617	6	29330	2	gene-LOC111883376,gene-LOC111881770	0
GO:0051287	NAD binding	molecular_function	0.092803	1	23	2617	197	29330	13	gene-LOC111899161,gene-LOC111920772,gene-LOC111878544,gene-LOC111900459,gene-LOC111921457,gene-LOC111904861,gene-LOC111885355,gene-LOC111878173,gene-LOC111898267,gene-LOC111895033,gene-LOC111888390,gene-LOC111907937,gene-LOC111883427	10	gene-LOC111879406,gene-LOC111890516,gene-LOC111886038,gene-LOC111901946,gene-LOC111913069,gene-LOC111877982,gene-LOC111903823,gene-LOC111901947,gene-LOC111889035,gene-LOC111901948
GO:0016728	oxidoreductase activity, acting on CH or CH2 groups, disulfide as acceptor	molecular_function	0.094794	1	3	2617	11	29330	3	gene-LOC111914355,gene-LOC111918906,gene-LOC111882479	0
GO:0006083	acetate metabolic process	biological_process	0.096025	1	2	2617	6	29330	2	gene-LOC111894548,gene-LOC111916381	0
GO:0016790	thiolester hydrolase activity	molecular_function	0.096906	1	8	2617	55	29330	3	gene-LOC111903525,gene-LOC111879432,gene-LOC111889996	5	gene-LOC111919141,gene-LOC111895436,gene-LOC111897244,gene-LOC111885680,gene-LOC111895075
GO:0018995	host cellular component	cellular_component	0.096935	1	41	2617	358	29330	33	gene-LOC111877244,gene-LOC111884123,gene-LOC111911434,gene-LOC111881044,gene-LOC111884954,gene-LOC111905325,gene-LOC111918945,gene-LOC111915264,Novel00250,gene-LOC111917187,gene-LOC111901068,gene-LOC111883320,gene-LOC111901119,gene-LOC111889849,gene-LOC111878543,gene-LOC111916156,gene-LOC111902161,gene-LOC111906727,gene-LOC111877226,gene-LOC111889133,gene-LOC111876188,gene-LOC111887036,gene-LOC11…	8	gene-LOC111894982,gene-LOC111914365,gene-LOC111876272,gene-LOC111884878,gene-LOC111917279,gene-LOC111893741,gene-LOC111881993,gene-LOC111911793
GO:0043657	host cell	cellular_component	0.096935	1	41	2617	358	29330	33	gene-LOC111909940,gene-LOC111895651,gene-LOC111901170,gene-LOC111883864,gene-LOC111915509,gene-LOC111902543,gene-LOC111894525,gene-LOC111876681,gene-LOC111887036,gene-LOC111876188,gene-LOC111889133,gene-LOC111887230,gene-LOC111889445,gene-LOC111902585,gene-LOC111902161,gene-LOC111916156,gene-LOC111878543,gene-LOC111877226,gene-LOC111906727,gene-LOC111883320,gene-LOC111901068,gene-LOC111889849,gen…	8	gene-LOC111911793,gene-LOC111881993,gene-LOC111893741,gene-LOC111917279,gene-LOC111884878,gene-LOC111876272,gene-LOC111914365,gene-LOC111894982
GO:0009250	glucan biosynthetic process	biological_process	0.097015	1	16	2617	96	29330	13	gene-LOC111917653,gene-LOC111898756,gene-LOC111891787,gene-LOC111909686,gene-LOC111914427,gene-LOC111918933,gene-LOC111910033,gene-LOC111884462,gene-LOC111890481,gene-LOC111907519,gene-LOC111884460,gene-LOC111884461,gene-LOC111904484	3	gene-LOC111895714,gene-LOC111895726,gene-LOC111911913
GO:0016799	hydrolase activity, hydrolyzing N-glycosyl compounds	molecular_function	0.097285	1	4	2617	20	29330	4	gene-LOC111891400,gene-LOC111889726,gene-LOC111913811,gene-LOC111917499	0
GO:0016748	succinyltransferase activity	molecular_function	0.099133	1	2	2617	6	29330	2	gene-LOC111906487,gene-LOC111901134	0
GO:0016749	N-succinyltransferase activity	molecular_function	0.099133	1	2	2617	6	29330	2	gene-LOC111901134,gene-LOC111906487	0
GO:0030312	external encapsulating structure	cellular_component	0.099287	1	14	2617	113	29330	1	gene-LOC111891717	13	gene-LOC111894037,gene-LOC111909624,gene-LOC111906557,gene-LOC111917739,gene-LOC111897800,gene-LOC111905140,gene-LOC111893235,gene-LOC111886056,gene-LOC111883638,gene-LOC111909626,gene-LOC111876726,gene-LOC111919370,gene-LOC111890097
GO:0006793	phosphorus metabolic process	biological_process	0.099945	1	282	2617	2694	29330	204	gene-LOC111893406,gene-LOC111921380,gene-LOC111891501,gene-LOC111876446,gene-LOC111882704,gene-LOC111897564,gene-LOC111908506,gene-LOC111912199,gene-LOC111898462,gene-LOC111884595,gene-LOC111918219,gene-LOC111887632,gene-LOC111898126,gene-LOC111892523,gene-LOC111889341,gene-LOC111888824,gene-LOC111875863,gene-LOC111910586,gene-LOC111920604,gene-LOC111918745,gene-LOC111915919,gene-LOC111898460,gen…	78	gene-LOC111896368,gene-LOC111918257,gene-LOC111885027,gene-LOC111910602,gene-LOC111919228,gene-LOC111909024,gene-LOC111876205,gene-LOC111877742,gene-LOC111885135,gene-LOC111883163,gene-LOC111906050,gene-LOC111891467,gene-LOC111890701,gene-LOC111885880,gene-LOC111917629,gene-LOC111889526,gene-LOC111891028,gene-LOC111883285,gene-LOC111896801,gene-LOC111894986,gene-LOC111883974,gene-LOC111879749,gen…
GO:0004499	N,N-dimethylaniline monooxygenase activity	molecular_function	0.10023	1	6	2617	36	29330	3	gene-LOC111880972,gene-LOC111888390,gene-LOC111886365	3	gene-LOC111889035,gene-LOC111912665,gene-LOC111882382
GO:0006471	protein ADP-ribosylation	biological_process	0.10133	1	3	2617	10	29330	3	gene-LOC111905390,gene-LOC111892784,gene-LOC111891623	0
GO:0000030	mannosyltransferase activity	molecular_function	0.1018	1	2	2617	6	29330	2	gene-LOC111876664,gene-LOC111889296	0
GO:0018662	phenol 2-monooxygenase activity	molecular_function	0.10182	1	2	2617	6	29330	2	gene-LOC111910345,Novel01007	0
GO:0031099	regeneration	biological_process	0.10265	1	3	2617	13	29330	1	gene-LOC111892306	2	gene-LOC111884664,gene-LOC111879009
GO:0042246	tissue regeneration	biological_process	0.10265	1	3	2617	13	29330	1	gene-LOC111892306	2	gene-LOC111879009,gene-LOC111884664
GO:0048589	developmental growth	biological_process	0.10265	1	3	2617	13	29330	1	gene-LOC111892306	2	gene-LOC111879009,gene-LOC111884664
GO:0045087	innate immune response	biological_process	0.10317	1	5	2617	28	29330	1	gene-LOC111902384	4	gene-LOC111904850,gene-LOC111876563,gene-LOC111918920,gene-LOC111889884
GO:0004089	carbonate dehydratase activity	molecular_function	0.10457	1	2	2617	7	29330	2	gene-LOC111899045,gene-LOC111910653	0
GO:0051345	positive regulation of hydrolase activity	biological_process	0.10473	1	4	2617	15	29330	3	gene-LOC111898733,gene-LOC111916348,gene-LOC111906567	1	gene-LOC111908128
GO:0016160	amylase activity	molecular_function	0.10478	1	4	2617	20	29330	3	gene-LOC111907105,gene-LOC111920082,gene-LOC111906982	1	gene-LOC111902686
GO:0045095	keratin filament	cellular_component	0.10628	1	2	2617	6	29330	0		2	gene-LOC111897329,gene-LOC111892002
GO:0000003	reproduction	biological_process	0.10632	1	51	2617	445	29330	33	gene-LOC111911317,gene-LOC111879661,gene-LOC111895774,gene-LOC111907720,gene-LOC111890093,gene-LOC111906943,gene-LOC111913537,gene-LOC111877217,gene-LOC111897825,gene-LOC111906235,gene-LOC111907416,gene-LOC111897420,gene-LOC111880162,gene-LOC111906710,gene-LOC111881069,gene-LOC111882704,gene-LOC111884417,gene-LOC111897921,gene-LOC111906234,gene-LOC111877219,gene-LOC111913543,gene-LOC111879670,gen…	18	gene-LOC111906557,gene-LOC111917960,gene-LOC111878141,gene-LOC111893235,gene-LOC111913744,gene-LOC111913793,gene-LOC111913769,gene-LOC111891112,gene-LOC111911448,gene-LOC111902710,gene-LOC111894364,gene-LOC111876726,gene-LOC111919370,Novel00945,gene-LOC111892780,Novel01060,gene-LOC111886559,gene-LOC111913778
GO:0009263	deoxyribonucleotide biosynthetic process	biological_process	0.10725	1	2	2617	7	29330	2	gene-LOC111877717,gene-LOC111888996	0
GO:0004673	protein histidine kinase activity	molecular_function	0.10759	1	15	2617	87	29330	10	gene-LOC111881289,gene-LOC111890586,gene-LOC111913192,gene-LOC111908094,gene-LOC111917195,gene-LOC111917978,gene-LOC111911925,gene-LOC111905383,gene-LOC111919326,gene-LOC111900384	5	gene-LOC111906050,gene-LOC111917732,gene-LOC111901455,gene-LOC111897216,gene-LOC111885809
GO:0016775	phosphotransferase activity, nitrogenous group as acceptor	molecular_function	0.10759	1	15	2617	87	29330	10	gene-LOC111890586,gene-LOC111881289,gene-LOC111913192,gene-LOC111917978,gene-LOC111911925,gene-LOC111917195,gene-LOC111908094,gene-LOC111905383,gene-LOC111900384,gene-LOC111919326	5	gene-LOC111906050,gene-LOC111901455,gene-LOC111917732,gene-LOC111885809,gene-LOC111897216
GO:0051336	regulation of hydrolase activity	biological_process	0.10759	1	14	2617	106	29330	8	gene-LOC111898183,gene-LOC111890638,gene-LOC111898733,Novel00524,gene-LOC111910616,gene-LOC111916348,gene-LOC111906567,gene-LOC111912362	6	Novel00107,gene-LOC111885226,gene-LOC111901719,gene-LOC111894603,gene-LOC111882482,gene-LOC111908128
GO:0033014	tetrapyrrole biosynthetic process	biological_process	0.10862	1	12	2617	93	29330	8	gene-LOC111881207,gene-LOC111877163,gene-LOC111894167,gene-LOC111920495,gene-LOC111889133,gene-LOC111900625,gene-LOC111916886,gene-LOC111879659	4	gene-LOC111917488,gene-LOC111892698,gene-LOC111895535,gene-LOC111921221
GO:0006796	phosphate-containing compound metabolic process	biological_process	0.10869	1	281	2617	2691	29330	204	gene-LOC111909957,gene-LOC111912218,gene-LOC111914432,gene-LOC111906926,gene-LOC111896032,gene-LOC111906238,gene-LOC111908499,gene-LOC111893559,gene-LOC111884950,gene-LOC111892041,gene-LOC111882710,gene-LOC111877226,gene-LOC111909449,gene-LOC111905693,gene-LOC111902161,gene-LOC111893870,gene-LOC111877717,gene-LOC111910653,gene-LOC111884417,gene-LOC111892396,gene-LOC111875853,gene-LOC111914467,gen…	77	gene-LOC111885144,gene-LOC111885056,gene-LOC111880008,gene-LOC111895710,gene-LOC111916519,gene-LOC111901756,gene-LOC111904842,gene-LOC111879968,gene-LOC111910384,gene-LOC111909595,gene-LOC111897395,gene-LOC111885226,gene-LOC111916019,gene-LOC111885687,gene-LOC111879406,gene-LOC111916611,gene-LOC111894603,gene-LOC111896357,gene-LOC111917960,gene-LOC111918469,gene-LOC111890755,Novel00733,gene-LOC11…
GO:0006779	porphyrin-containing compound biosynthetic process	biological_process	0.11089	1	5	2617	29	29330	4	gene-LOC111877163,gene-LOC111894167,gene-LOC111920495,gene-LOC111879659	1	gene-LOC111892698
GO:0015708	silicic acid import across plasma membrane	biological_process	0.11271	1	2	2617	7	29330	0		2	gene-LOC111887180,gene-LOC111916019
GO:0098657	import into cell	biological_process	0.11271	1	2	2617	7	29330	0		2	gene-LOC111887180,gene-LOC111916019
GO:0098739	import across plasma membrane	biological_process	0.11271	1	2	2617	7	29330	0		2	gene-LOC111916019,gene-LOC111887180
GO:0015288	porin activity	molecular_function	0.11278	1	2	2617	7	29330	2	gene-LOC111916510,gene-LOC111919745	0
GO:0022829	wide pore channel activity	molecular_function	0.11278	1	2	2617	7	29330	2	gene-LOC111916510,gene-LOC111919745	0
GO:0043486	histone exchange	biological_process	0.11298	1	5	2617	28	29330	4	gene-LOC111901489,gene-LOC111899851,Novel00135,gene-LOC111910920	1	gene-LOC111906785
GO:0004650	polygalacturonase activity	molecular_function	0.113	1	8	2617	59	29330	3	gene-LOC111883176,gene-LOC111899470,gene-LOC111910631	5	gene-LOC111894582,gene-LOC111887389,gene-LOC111909221,gene-LOC111897181,gene-LOC111918803
GO:0034655	nucleobase-containing compound catabolic process	biological_process	0.11399	1	9	2617	62	29330	6	gene-LOC111875863,gene-LOC111918219,gene-LOC111921583,gene-LOC111878160,gene-LOC111883409,gene-LOC111901176	3	gene-LOC111892548,gene-LOC111883285,gene-LOC111896801
GO:0016301	kinase activity	molecular_function	0.114	1	262	2617	2393	29330	195	gene-LOC111905693,gene-LOC111877226,gene-LOC111882710,gene-LOC111892041,gene-LOC111884950,gene-LOC111893559,gene-LOC111908499,gene-LOC111913192,gene-LOC111906238,gene-LOC111906926,gene-LOC111894567,gene-LOC111914432,gene-LOC111912218,gene-LOC111909957,gene-LOC111896156,gene-LOC111903472,gene-LOC111888070,gene-LOC111875860,gene-LOC111891669,gene-LOC111879283,gene-LOC111917977,gene-LOC111905122,gen…	67	gene-LOC111903827,gene-LOC111904842,gene-LOC111901756,gene-LOC111916519,gene-LOC111895710,gene-LOC111885144,gene-LOC111885056,gene-LOC111905140,gene-LOC111897395,gene-LOC111909595,gene-LOC111907977,gene-LOC111879968,gene-LOC111885687,gene-LOC111916019,gene-LOC111917960,gene-LOC111896357,gene-LOC111916611,gene-LOC111910410,gene-LOC111918469,gene-LOC111893653,gene-LOC111910732,gene-LOC111890755,gen…
GO:1901136	carbohydrate derivative catabolic process	biological_process	0.11472	1	7	2617	45	29330	4	gene-LOC111902464,gene-LOC111885355,gene-LOC111889810,gene-LOC111875863	3	gene-LOC111879406,gene-LOC111891231,gene-LOC111892548
GO:0000123	histone acetyltransferase complex	cellular_component	0.1149	1	8	2617	55	29330	6	gene-LOC111905745,gene-LOC111882370,gene-LOC111895508,Novel00900,gene-LOC111919865,gene-LOC111894638	2	gene-LOC111915332,gene-LOC111918336
GO:0006353	DNA-templated transcription, termination	biological_process	0.11705	1	4	2617	22	29330	3	gene-LOC111892465,gene-LOC111901970,gene-LOC111879357	1	gene-LOC111889555
GO:0005216	ion channel activity	molecular_function	0.11746	1	37	2617	316	29330	25	gene-LOC111877986,gene-LOC111879170,gene-LOC111877001,gene-LOC111918997,gene-LOC111890481,gene-LOC111877244,gene-LOC111902252,gene-LOC111919472,gene-LOC111882254,gene-LOC111898338,gene-LOC111900126,gene-LOC111890572,gene-LOC111919980,gene-LOC111913530,gene-LOC111912651,gene-LOC111896223,gene-LOC111903926,gene-LOC111919983,gene-LOC111905659,gene-LOC111877458,gene-LOC111900127,gene-LOC111890823,gen…	12	gene-LOC111894576,gene-LOC111894603,gene-LOC111910384,gene-LOC111894982,gene-LOC111887179,gene-LOC111880135,gene-LOC111915435,gene-LOC111904850,gene-LOC111916361,gene-LOC111904890,gene-LOC111919228,gene-LOC111881993
GO:0004066	asparagine synthase (glutamine-hydrolyzing) activity	molecular_function	0.11765	1	2	2617	7	29330	2	gene-LOC111917987,gene-LOC111896309	0
GO:0006528	asparagine metabolic process	biological_process	0.11765	1	2	2617	7	29330	2	gene-LOC111917987,gene-LOC111896309	0
GO:0006529	asparagine biosynthetic process	biological_process	0.11765	1	2	2617	7	29330	2	gene-LOC111917987,gene-LOC111896309	0
GO:0033643	host cell part	cellular_component	0.11767	1	40	2617	354	29330	32	gene-LOC111877244,gene-LOC111911434,gene-LOC111884123,gene-LOC111884954,gene-LOC111881044,gene-LOC111915264,gene-LOC111918945,gene-LOC111905325,gene-LOC111917187,gene-LOC111901068,gene-LOC111883320,gene-LOC111901119,gene-LOC111889849,gene-LOC111902161,gene-LOC111878543,gene-LOC111916156,gene-LOC111906727,gene-LOC111877226,gene-LOC111876681,gene-LOC111887036,gene-LOC111876188,gene-LOC111889133,gen…	8	gene-LOC111894982,gene-LOC111914365,gene-LOC111884878,gene-LOC111876272,gene-LOC111893741,gene-LOC111917279,gene-LOC111881993,gene-LOC111911793
GO:0048646	anatomical structure formation involved in morphogenesis	biological_process	0.11775	1	6	2617	41	29330	1	gene-LOC111891717	5	gene-LOC111914281,gene-LOC111893235,gene-LOC111906557,gene-LOC111903901,gene-LOC111919370
GO:0002065	columnar/cuboidal epithelial cell differentiation	biological_process	0.11778	1	4	2617	23	29330	1	gene-LOC111891717	3	gene-LOC111919370,gene-LOC111893235,gene-LOC111906557
GO:0002066	columnar/cuboidal epithelial cell development	biological_process	0.11778	1	4	2617	23	29330	1	gene-LOC111891717	3	gene-LOC111906557,gene-LOC111893235,gene-LOC111919370
GO:0005213	structural constituent of egg chorion	molecular_function	0.11778	1	4	2617	23	29330	1	gene-LOC111891717	3	gene-LOC111893235,gene-LOC111906557,gene-LOC111919370
GO:0007292	female gamete generation	biological_process	0.11778	1	4	2617	23	29330	1	gene-LOC111891717	3	gene-LOC111919370,gene-LOC111893235,gene-LOC111906557
GO:0007304	chorion-containing eggshell formation	biological_process	0.11778	1	4	2617	23	29330	1	gene-LOC111891717	3	gene-LOC111906557,gene-LOC111893235,gene-LOC111919370
GO:0030703	eggshell formation	biological_process	0.11778	1	4	2617	23	29330	1	gene-LOC111891717	3	gene-LOC111906557,gene-LOC111893235,gene-LOC111919370
GO:0030707	ovarian follicle cell development	biological_process	0.11778	1	4	2617	23	29330	1	gene-LOC111891717	3	gene-LOC111906557,gene-LOC111893235,gene-LOC111919370
GO:0048477	oogenesis	biological_process	0.11778	1	4	2617	23	29330	1	gene-LOC111891717	3	gene-LOC111919370,gene-LOC111893235,gene-LOC111906557
GO:0003910	DNA ligase (ATP) activity	molecular_function	0.11847	1	3	2617	11	29330	3	gene-LOC111886023,gene-LOC111896824,gene-LOC111910251	0
GO:0044743	protein transmembrane import into intracellular organelle	biological_process	0.12118	1	5	2617	30	29330	3	gene-LOC111881403,gene-LOC111884223,gene-LOC111905001	2	gene-LOC111894365,gene-LOC111895710
GO:0030001	metal ion transport	biological_process	0.1213	1	63	2617	599	29330	30	gene-LOC111895679,gene-LOC111912473,gene-LOC111900389,gene-LOC111911906,gene-LOC111886124,gene-LOC111905917,gene-LOC111895347,gene-LOC111877458,gene-LOC111898262,gene-LOC111880972,gene-LOC111907093,gene-LOC111881365,gene-LOC111898155,gene-LOC111887653,gene-LOC111899638,gene-LOC111896605,gene-LOC111879170,gene-LOC111906063,gene-LOC111892714,gene-LOC111888377,gene-LOC111921158,gene-LOC111906314,gen…	33	gene-LOC111910183,gene-LOC111897354,gene-LOC111905041,gene-LOC111904850,gene-LOC111890503,gene-LOC111915067,gene-LOC111889035,gene-LOC111894336,gene-LOC111913754,gene-LOC111919228,gene-LOC111901727,gene-LOC111911878,gene-LOC111886174,Novel00310,gene-LOC111893067,gene-LOC111918033,gene-LOC111895535,gene-LOC111919676,gene-LOC111887358,gene-LOC111901946,gene-LOC111894603,gene-LOC111916539,gene-LOC11…
GO:0005886	plasma membrane	cellular_component	0.12151	1	49	2617	412	29330	32	gene-LOC111891787,gene-LOC111903242,gene-LOC111894567,gene-LOC111906495,gene-LOC111901378,gene-LOC111889793,gene-LOC111884460,gene-LOC111908439,gene-LOC111879376,gene-LOC111913760,gene-LOC111882024,gene-LOC111904484,gene-LOC111908519,gene-LOC111908499,gene-LOC111919194,gene-LOC111917978,gene-LOC111897507,gene-LOC111889724,gene-LOC111916510,gene-LOC111914427,gene-LOC111909686,gene-LOC111920971,gen…	17	gene-LOC111890919,gene-LOC111893653,gene-LOC111878033,Novel00847,gene-LOC111885135,gene-LOC111877742,gene-LOC111904850,gene-LOC111905041,gene-LOC111878824,Novel00056,gene-LOC111876272,gene-LOC111889884,gene-LOC111919105,gene-LOC111917500,gene-LOC111904108,gene-LOC111918436,gene-LOC111883547
GO:0003779	actin binding	molecular_function	0.12329	1	33	2617	280	29330	20	gene-LOC111920687,gene-LOC111915723,gene-LOC111908647,gene-LOC111910614,gene-LOC111901685,gene-LOC111904110,gene-LOC111903242,gene-LOC111895750,gene-LOC111886117,gene-LOC111888380,gene-LOC111914194,gene-LOC111897219,gene-LOC111914042,gene-LOC111883684,gene-LOC111889633,gene-LOC111906623,gene-LOC111883446,gene-LOC111878775,gene-LOC111918552,gene-LOC111906744	13	gene-LOC111908234,gene-LOC111911177,gene-LOC111879404,gene-LOC111910281,gene-LOC111915009,gene-LOC111921488,gene-LOC111896924,gene-LOC111910971,gene-LOC111885973,gene-LOC111876248,gene-LOC111880510,gene-LOC111912168,gene-LOC111895180
GO:0003899	DNA-directed 5-3 RNA polymerase activity	molecular_function	0.12406	1	21	2617	157	29330	12	gene-LOC111914355,gene-LOC111903332,gene-LOC111920789,gene-LOC111880828,gene-LOC111918788,gene-LOC111901119,gene-LOC111892691,gene-LOC111885626,gene-LOC111880896,gene-LOC111899237,gene-LOC111893046,gene-LOC111876188	9	gene-LOC111918586,gene-LOC111920403,gene-LOC111889808,gene-LOC111885589,gene-LOC111890393,gene-LOC111877285,gene-LOC111918540,gene-LOC111919720,gene-LOC111919608
GO:0000313	organellar ribosome	cellular_component	0.12448	1	4	2617	20	29330	4	Novel00024,gene-LOC111898220,gene-LOC111905103,gene-LOC111901265	0
GO:0005761	mitochondrial ribosome	cellular_component	0.12448	1	4	2617	20	29330	4	Novel00024,gene-LOC111898220,gene-LOC111905103,gene-LOC111901265	0
GO:0065002	intracellular protein transmembrane transport	biological_process	0.12457	1	6	2617	37	29330	4	gene-LOC111884223,gene-LOC111917233,gene-LOC111881403,gene-LOC111905001	2	gene-LOC111894365,gene-LOC111895710
GO:1903825	organic acid transmembrane transport	biological_process	0.12468	1	6	2617	39	29330	5	gene-LOC111888217,gene-LOC111910021,gene-LOC111908304,gene-LOC111889295,gene-LOC111921621	1	gene-LOC111885354
GO:1905039	carboxylic acid transmembrane transport	biological_process	0.12468	1	6	2617	39	29330	5	gene-LOC111888217,gene-LOC111910021,gene-LOC111908304,gene-LOC111889295,gene-LOC111921621	1	gene-LOC111885354
GO:0043228	non-membrane-bounded organelle	cellular_component	0.12512	1	162	2617	1716	29330	82	gene-LOC111916510,gene-LOC111890600,gene-LOC111905383,gene-LOC111886939,gene-LOC111880652,gene-LOC111882254,gene-LOC111882933,gene-LOC111915952,gene-LOC111913537,gene-LOC111898824,gene-LOC111886180,gene-LOC111905577,gene-LOC111898220,gene-LOC111906495,Novel01084,gene-LOC111875928,Novel00024,gene-LOC111890586,gene-LOC111896312,gene-LOC111904051,gene-LOC111897921,gene-LOC111916348,gene-LOC111905103…	80	Novel00739,gene-LOC111893646,gene-LOC111882596,gene-LOC111891112,gene-LOC111895937,gene-LOC111906050,gene-LOC111903008,gene-LOC111897345,gene-LOC111920516,gene-LOC111908345,gene-LOC111884564,gene-LOC111914190,gene-LOC111914365,gene-LOC111913491,gene-LOC111908859,gene-LOC111914149,gene-LOC111877284,gene-LOC111914733,gene-LOC111897949,gene-LOC111916863,gene-LOC111921221,gene-LOC111897329,gene-LOC11…
GO:0008146	sulfotransferase activity	molecular_function	0.12542	1	7	2617	49	29330	5	gene-LOC111902464,gene-LOC111898731,gene-LOC111898730,gene-LOC111915860,gene-LOC111891242	2	gene-LOC111920578,gene-LOC111910792
GO:0045454	cell redox homeostasis	biological_process	0.12584	1	19	2617	182	29330	5	gene-LOC111895030,gene-LOC111882605,gene-LOC111875860,gene-LOC111892714,gene-LOC111911290	14	gene-LOC111900008,gene-LOC111917224,gene-LOC111909775,gene-LOC111907125,gene-LOC111901560,gene-LOC111908795,gene-LOC111876101,gene-LOC111901605,gene-LOC111912597,gene-LOC111897912,gene-LOC111905178,gene-LOC111892722,gene-LOC111896140,gene-LOC111882774
GO:0000148	1,3-beta-D-glucan synthase complex	cellular_component	0.1273	1	8	2617	36	29330	8	gene-LOC111891787,gene-LOC111884460,gene-LOC111890481,gene-LOC111884461,gene-LOC111904484,gene-LOC111914427,gene-LOC111909686,gene-LOC111884462	0
GO:0003843	1,3-beta-D-glucan synthase activity	molecular_function	0.1273	1	8	2617	36	29330	8	gene-LOC111884462,gene-LOC111914427,gene-LOC111909686,gene-LOC111904484,gene-LOC111884461,gene-LOC111890481,gene-LOC111884460,gene-LOC111891787	0
GO:0006074	(1->3)-beta-D-glucan metabolic process	biological_process	0.1273	1	8	2617	36	29330	8	gene-LOC111904484,gene-LOC111884461,gene-LOC111884462,gene-LOC111914427,gene-LOC111909686,gene-LOC111884460,gene-LOC111891787,gene-LOC111890481	0
GO:0006075	(1->3)-beta-D-glucan biosynthetic process	biological_process	0.1273	1	8	2617	36	29330	8	gene-LOC111904484,gene-LOC111884461,gene-LOC111884462,gene-LOC111909686,gene-LOC111914427,gene-LOC111891787,gene-LOC111884460,gene-LOC111890481	0
GO:0003918	DNA topoisomerase type II (double strand cut, ATP-hydrolyzing) activity	molecular_function	0.12798	1	3	2617	14	29330	3	gene-LOC111879458,gene-LOC111908304,gene-LOC111877866	0
GO:0098519	nucleotide phosphatase activity, acting on free nucleotides	molecular_function	0.12852	1	14	2617	77	29330	12	gene-LOC111890855,gene-LOC111898993,gene-LOC111894567,gene-LOC111877594,gene-LOC111910237,gene-LOC111888824,gene-LOC111920253,gene-LOC111878015,gene-LOC111907935,gene-LOC111909128,gene-LOC111893105,gene-LOC111907932	2	gene-LOC111903827,gene-LOC111907977
GO:0001216	DNA-binding transcription activator activity	molecular_function	0.12885	1	4	2617	18	29330	3	gene-LOC111918219,gene-LOC111897420,gene-LOC111909939	1	gene-LOC111905811
GO:0046034	ATP metabolic process	biological_process	0.12913	1	31	2617	269	29330	19	gene-LOC111896032,gene-LOC111921045,gene-LOC111919865,gene-LOC111893406,gene-LOC111876446,gene-LOC111904716,gene-LOC111904448,gene-LOC111890481,gene-LOC111912651,gene-LOC111891623,gene-LOC111902161,gene-LOC111903705,gene-LOC111905840,gene-LOC111893851,gene-LOC111885967,gene-LOC111911275,gene-LOC111889809,gene-LOC111913760,gene-LOC111919082	12	gene-LOC111885027,gene-LOC111879749,gene-LOC111918491,gene-LOC111892553,gene-LOC111877096,gene-LOC111910602,gene-LOC111889526,gene-LOC111897395,gene-LOC111915067,gene-LOC111894576,gene-LOC111910384,gene-LOC111891028
GO:0000276	mitochondrial proton-transporting ATP synthase complex, coupling factor F(o)	cellular_component	0.13074	1	13	2617	98	29330	8	gene-LOC111893851,gene-LOC111904716,gene-LOC111889809,gene-LOC111891623,gene-LOC111921045,gene-LOC111896032,gene-LOC111903705,gene-LOC111902161	5	gene-LOC111891028,gene-LOC111879749,gene-LOC111897395,gene-LOC111892553,gene-LOC111910602
GO:0015252	proton channel activity	molecular_function	0.13076	1	4	2617	21	29330	2	gene-LOC111912651,gene-LOC111890481	2	gene-LOC111910384,gene-LOC111894576
GO:0046933	proton-transporting ATP synthase activity, rotational mechanism	molecular_function	0.13076	1	4	2617	21	29330	2	gene-LOC111890481,gene-LOC111912651	2	gene-LOC111910384,gene-LOC111894576
GO:0045766	positive regulation of angiogenesis	biological_process	0.13208	1	2	2617	8	29330	0		2	gene-LOC111914281,gene-LOC111903901
GO:1904018	positive regulation of vasculature development	biological_process	0.13208	1	2	2617	8	29330	0		2	gene-LOC111903901,gene-LOC111914281
GO:0005875	microtubule associated complex	cellular_component	0.13223	1	9	2617	64	29330	4	gene-LOC111887404,gene-LOC111885922,gene-LOC111894567,gene-LOC111882151	5	gene-LOC111878876,gene-LOC111914791,gene-LOC111886849,gene-LOC111895937,gene-LOC111895436
GO:0040008	regulation of growth	biological_process	0.13253	1	2	2617	5	29330	1	gene-LOC111906707	1	gene-LOC111899950
GO:0034637	cellular carbohydrate biosynthetic process	biological_process	0.13302	1	23	2617	169	29330	18	gene-LOC111891787,gene-LOC111886180,gene-LOC111908530,gene-LOC111898756,gene-LOC111917653,gene-LOC111905103,gene-LOC111918933,gene-LOC111914427,gene-LOC111909686,gene-LOC111884462,gene-LOC111910033,gene-LOC111907519,gene-LOC111884460,gene-LOC111890481,Novel00316,gene-LOC111884461,gene-LOC111904484,gene-LOC111918222	5	gene-LOC111881541,gene-LOC111911913,gene-LOC111895714,gene-LOC111905714,gene-LOC111895726
GO:0004888	transmembrane signaling receptor activity	molecular_function	0.1335	1	20	2617	147	29330	13	gene-LOC111900127,gene-LOC111900126,gene-LOC111904132,gene-LOC111910058,gene-LOC111895027,gene-LOC111890572,gene-LOC111918994,gene-LOC111919980,gene-LOC111918997,gene-LOC111903926,gene-LOC111919983,gene-LOC111907416,gene-LOC111898733	7	gene-LOC111893069,gene-LOC111902245,gene-LOC111915435,gene-LOC111910531,gene-LOC111876796,gene-LOC111914692,gene-LOC111904842
GO:0071944	cell periphery	cellular_component	0.13351	1	69	2617	623	29330	36	gene-LOC111901666,gene-LOC111884461,gene-LOC111916006,gene-LOC111890481,gene-LOC111919682,gene-LOC111882601,gene-LOC111920971,gene-LOC111914427,gene-LOC111917978,gene-LOC111916510,gene-LOC111908499,gene-LOC111908519,gene-LOC111884460,gene-LOC111889793,gene-LOC111879376,gene-LOC111906495,gene-LOC111891787,gene-LOC111912946,gene-LOC111894567,gene-LOC111908500,gene-LOC111912643,gene-LOC111907346,gen…	33	gene-LOC111883547,gene-LOC111886056,gene-LOC111917500,gene-LOC111909624,gene-LOC111909373,Novel00056,gene-LOC111919105,gene-LOC111904850,gene-LOC111878824,gene-LOC111876726,Novel00847,gene-LOC111917739,gene-LOC111893653,gene-LOC111878033,gene-LOC111905140,gene-LOC111908859,gene-LOC111909626,gene-LOC111890919,gene-LOC111906557,gene-LOC111894037,gene-LOC111918436,gene-LOC111893235,gene-LOC111904108…
GO:0004645	1,4-alpha-oligoglucan phosphorylase activity	molecular_function	0.13468	1	2	2617	6	29330	2	gene-LOC111880191,gene-LOC111880317	0
GO:0008184	glycogen phosphorylase activity	molecular_function	0.13468	1	2	2617	6	29330	2	gene-LOC111880317,gene-LOC111880191	0
GO:0009055	electron transfer activity	molecular_function	0.13534	1	38	2617	370	29330	17	gene-LOC111919245,gene-LOC111882605,gene-LOC111895030,gene-LOC111880723,gene-LOC111911925,gene-LOC111916630,gene-LOC111904778,gene-LOC111914494,gene-LOC111892714,gene-LOC111875860,gene-LOC111902090,gene-LOC111898042,gene-LOC111918248,gene-LOC111894360,gene-LOC111885122,gene-LOC111910251,gene-LOC111915723	21	gene-LOC111905519,gene-LOC111900008,gene-LOC111917224,gene-LOC111892722,gene-LOC111877136,gene-LOC111910312,gene-LOC111894961,gene-LOC111885985,gene-LOC111882774,gene-LOC111917074,gene-LOC111921470,gene-LOC111901605,gene-LOC111886671,gene-LOC111898421,gene-LOC111914305,gene-LOC111905255,Novel00310,Novel01066,gene-LOC111896140,gene-LOC111892121,gene-LOC111897912
GO:0030488	tRNA methylation	biological_process	0.1355	1	3	2617	16	29330	0		3	gene-LOC111877671,gene-LOC111909331,gene-LOC111913455
GO:0015291	secondary active transmembrane transporter activity	molecular_function	0.13667	1	16	2617	125	29330	12	gene-LOC111903226,gene-LOC111884825,gene-LOC111898251,gene-LOC111886476,gene-LOC111917894,gene-LOC111907850,gene-LOC111904012,gene-LOC111895427,gene-LOC111920131,gene-LOC111912890,gene-LOC111911485,gene-LOC111907847	4	gene-LOC111920128,gene-LOC111876272,gene-LOC111912103,gene-LOC111888901
GO:0015948	methanogenesis	biological_process	0.13728	1	6	2617	37	29330	2	gene-LOC111898601,gene-LOC111885312	4	gene-LOC111882751,gene-LOC111898600,gene-LOC111898603,gene-LOC111913754
GO:0015975	energy derivation by oxidation of reduced inorganic compounds	biological_process	0.13728	1	6	2617	37	29330	2	gene-LOC111885312,gene-LOC111898601	4	gene-LOC111913754,gene-LOC111898603,gene-LOC111898600,gene-LOC111882751
GO:0043447	alkane biosynthetic process	biological_process	0.13728	1	6	2617	37	29330	2	gene-LOC111885312,gene-LOC111898601	4	gene-LOC111898603,gene-LOC111898600,gene-LOC111913754,gene-LOC111882751
GO:0009772	photosynthetic electron transport in photosystem II	biological_process	0.13821	1	2	2617	6	29330	2	gene-LOC111904778,gene-LOC111894360	0
GO:0009044	xylan 1,4-beta-xylosidase activity	molecular_function	0.13851	1	1	2617	2	29330	0		1	Novel00921
GO:0097599	xylanase activity	molecular_function	0.13851	1	1	2617	2	29330	0		1	Novel00921
GO:0009987	cellular process	biological_process	0.13864	1	1462	2617	15498	29330	910	gene-LOC111918481,gene-LOC111880828,gene-LOC111921208,gene-LOC111878160,gene-LOC111896890,gene-LOC111889618,gene-LOC111903473,gene-LOC111894360,gene-LOC111882024,gene-LOC111904484,gene-LOC111919229,gene-LOC111920131,gene-LOC111920253,gene-LOC111881736,gene-LOC111895030,gene-LOC111897619,gene-LOC111883003,gene-LOC111892306,gene-LOC111906487,gene-LOC111891651,gene-LOC111877986,gene-LOC111876757,gen…	552	gene-LOC111897181,gene-LOC111891766,gene-LOC111886513,gene-LOC111889355,gene-LOC111880136,gene-LOC111880135,gene-LOC111902715,gene-LOC111899548,gene-LOC111898836,gene-LOC111902783,gene-LOC111904326,gene-LOC111877857,gene-LOC111891541,gene-LOC111899503,gene-LOC111886937,gene-LOC111885589,gene-LOC111876101,gene-LOC111881973,gene-LOC111887022,gene-LOC111893170,gene-LOC111892811,gene-LOC111913769,gen…
GO:0046654	tetrahydrofolate biosynthetic process	biological_process	0.13979	1	2	2617	6	29330	2	gene-LOC111887433,gene-LOC111908484	0
GO:0003954	NADH dehydrogenase activity	molecular_function	0.14052	1	10	2617	66	29330	4	gene-LOC111905122,gene-LOC111909372,gene-LOC111876446,gene-LOC111893406	6	gene-LOC111894961,gene-LOC111911083,gene-LOC111918621,gene-LOC111904543,gene-LOC111889526,gene-LOC111919624
GO:0044391	ribosomal subunit	cellular_component	0.14066	1	5	2617	31	29330	4	gene-LOC111901265,Novel00024,gene-LOC111905103,gene-LOC111885083	1	gene-LOC111883004
GO:0009152	purine ribonucleotide biosynthetic process	biological_process	0.142	1	25	2617	212	29330	16	gene-LOC111904716,gene-LOC111921045,gene-LOC111896032,gene-LOC111919865,gene-LOC111889809,gene-LOC111911275,gene-LOC111919082,gene-LOC111885967,gene-LOC111893851,gene-LOC111902161,gene-LOC111909449,gene-LOC111903705,gene-LOC111904448,gene-LOC111912651,gene-LOC111891623,gene-LOC111890481	9	gene-LOC111892553,gene-LOC111885027,gene-LOC111879749,gene-LOC111891028,gene-LOC111894576,gene-LOC111910384,gene-LOC111910602,gene-LOC111897395,gene-LOC111915067
GO:0004970	ionotropic glutamate receptor activity	molecular_function	0.14416	1	9	2617	53	29330	8	gene-LOC111900127,gene-LOC111900126,gene-LOC111918997,gene-LOC111919980,gene-LOC111890572,gene-LOC111918994,gene-LOC111903926,gene-LOC111919983	1	gene-LOC111915435
GO:0008066	glutamate receptor activity	molecular_function	0.14416	1	9	2617	53	29330	8	gene-LOC111903926,gene-LOC111919983,gene-LOC111918997,gene-LOC111919980,gene-LOC111890572,gene-LOC111918994,gene-LOC111900127,gene-LOC111900126	1	gene-LOC111915435
GO:0022824	transmitter-gated ion channel activity	molecular_function	0.14416	1	9	2617	53	29330	8	gene-LOC111900126,gene-LOC111900127,gene-LOC111919983,gene-LOC111903926,gene-LOC111919980,gene-LOC111918997,gene-LOC111918994,gene-LOC111890572	1	gene-LOC111915435
GO:0022835	transmitter-gated channel activity	molecular_function	0.14416	1	9	2617	53	29330	8	gene-LOC111918997,gene-LOC111919980,gene-LOC111890572,gene-LOC111918994,gene-LOC111903926,gene-LOC111919983,gene-LOC111900127,gene-LOC111900126	1	gene-LOC111915435
GO:0030594	neurotransmitter receptor activity	molecular_function	0.14416	1	9	2617	53	29330	8	gene-LOC111919980,gene-LOC111918997,gene-LOC111918994,gene-LOC111890572,gene-LOC111919983,gene-LOC111903926,gene-LOC111900126,gene-LOC111900127	1	gene-LOC111915435
GO:0007281	germ cell development	biological_process	0.14479	1	5	2617	34	29330	1	gene-LOC111891717	4	gene-LOC111906557,gene-LOC111893235,gene-LOC111919370,gene-LOC111913778
GO:0004984	olfactory receptor activity	molecular_function	0.1449	1	1	2617	2	29330	0		1	gene-LOC111902245
GO:0008608	attachment of spindle microtubules to kinetochore	biological_process	0.14639	1	8	2617	56	29330	5	gene-LOC111903445,gene-LOC111916348,gene-LOC111904517,gene-LOC111886939,gene-LOC111879684	3	gene-LOC111888901,gene-LOC111889926,gene-LOC111915525
GO:0009260	ribonucleotide biosynthetic process	biological_process	0.14652	1	25	2617	213	29330	16	gene-LOC111885967,gene-LOC111893851,gene-LOC111889809,gene-LOC111911275,gene-LOC111919082,gene-LOC111904448,gene-LOC111891623,gene-LOC111912651,gene-LOC111890481,gene-LOC111902161,gene-LOC111909449,gene-LOC111903705,gene-LOC111904716,gene-LOC111921045,gene-LOC111896032,gene-LOC111919865	9	gene-LOC111894576,gene-LOC111910384,gene-LOC111891028,gene-LOC111910602,gene-LOC111897395,gene-LOC111915067,gene-LOC111885027,gene-LOC111879749,gene-LOC111892553
GO:0046390	ribose phosphate biosynthetic process	biological_process	0.14652	1	25	2617	213	29330	16	gene-LOC111919865,gene-LOC111921045,gene-LOC111896032,gene-LOC111904716,gene-LOC111891623,gene-LOC111912651,gene-LOC111890481,gene-LOC111904448,gene-LOC111903705,gene-LOC111902161,gene-LOC111909449,gene-LOC111885967,gene-LOC111893851,gene-LOC111919082,gene-LOC111889809,gene-LOC111911275	9	gene-LOC111885027,gene-LOC111879749,gene-LOC111892553,gene-LOC111915067,gene-LOC111897395,gene-LOC111910602,gene-LOC111910384,gene-LOC111894576,gene-LOC111891028
GO:0009108	obsolete coenzyme biosynthetic process	biological_process	0.14692	1	1	2617	2	29330	0		1	gene-LOC111910873
GO:0043814	phospholactate guanylyltransferase activity	molecular_function	0.14692	1	1	2617	2	29330	0		1	gene-LOC111910873
GO:0006575	cellular modified amino acid metabolic process	biological_process	0.14717	1	7	2617	44	29330	7	gene-LOC111890855,gene-LOC111918219,gene-LOC111917590,gene-LOC111887433,gene-LOC111908484,gene-LOC111879046,gene-LOC111888247	0
GO:0098813	nuclear chromosome segregation	biological_process	0.14813	1	16	2617	124	29330	12	gene-LOC111885301,gene-LOC111903445,gene-LOC111916348,gene-LOC111886939,gene-LOC111897921,gene-LOC111886837,gene-LOC111904517,gene-LOC111897825,gene-LOC111906710,gene-LOC111897420,gene-LOC111912015,gene-LOC111879684	4	gene-LOC111888901,gene-LOC111889926,gene-LOC111904804,gene-LOC111915525
GO:0016759	cellulose synthase activity	molecular_function	0.14884	1	8	2617	50	29330	5	gene-LOC111917653,gene-LOC111898756,gene-LOC111907519,gene-LOC111910033,gene-LOC111918933	3	gene-LOC111895726,gene-LOC111895714,gene-LOC111911913
GO:0016760	cellulose synthase (UDP-forming) activity	molecular_function	0.14884	1	8	2617	50	29330	5	gene-LOC111898756,gene-LOC111917653,gene-LOC111907519,gene-LOC111910033,gene-LOC111918933	3	gene-LOC111895726,gene-LOC111895714,gene-LOC111911913
GO:0030244	cellulose biosynthetic process	biological_process	0.14884	1	8	2617	50	29330	5	gene-LOC111907519,gene-LOC111917653,gene-LOC111898756,gene-LOC111918933,gene-LOC111910033	3	gene-LOC111911913,gene-LOC111895714,gene-LOC111895726
GO:0016779	nucleotidyltransferase activity	molecular_function	0.14948	1	53	2617	456	29330	36	gene-LOC111920789,gene-LOC111908780,gene-LOC111886145,gene-LOC111896824,gene-LOC111881537,gene-LOC111879894,gene-LOC111920485,gene-LOC111905407,gene-LOC111897619,gene-LOC111891007,gene-LOC111918788,gene-LOC111897601,gene-LOC111901119,gene-LOC111897275,gene-LOC111913054,gene-LOC111876728,gene-LOC111899237,gene-LOC111880896,gene-LOC111920635,gene-LOC111883097,gene-LOC111896217,gene-LOC111903332,gen…	17	gene-LOC111882450,gene-LOC111889808,Novel00599,gene-LOC111918586,gene-LOC111913769,gene-LOC111896753,gene-LOC111920403,gene-LOC111890393,gene-LOC111919720,gene-LOC111919608,gene-LOC111910873,gene-LOC111885589,gene-LOC111902114,gene-LOC111892613,gene-LOC111877285,Novel00187,gene-LOC111918540
GO:0008897	holo-[acyl-carrier-protein] synthase activity	molecular_function	0.15029	1	1	2617	2	29330	0		1	gene-LOC111916270
GO:0048584	positive regulation of response to stimulus	biological_process	0.15194	1	6	2617	35	29330	4	gene-LOC111913054,gene-LOC111906892,gene-LOC111894815,gene-LOC111902966	2	gene-LOC111903901,gene-LOC111914281
GO:0015035	protein disulfide oxidoreductase activity	molecular_function	0.15227	1	12	2617	108	29330	5	gene-LOC111892714,gene-LOC111875860,gene-LOC111882605,gene-LOC111896605,gene-LOC111895030	7	gene-LOC111917224,gene-LOC111900008,gene-LOC111901605,gene-LOC111897912,gene-LOC111896140,gene-LOC111882774,gene-LOC111892722
GO:0015036	disulfide oxidoreductase activity	molecular_function	0.15227	1	12	2617	108	29330	5	gene-LOC111892714,gene-LOC111875860,gene-LOC111882605,gene-LOC111896605,gene-LOC111895030	7	gene-LOC111900008,gene-LOC111917224,gene-LOC111897912,gene-LOC111901605,gene-LOC111892722,gene-LOC111882774,gene-LOC111896140
GO:0000001	mitochondrion inheritance	biological_process	0.15276	1	1	2617	2	29330	0		1	gene-LOC111882853
GO:0048311	mitochondrion distribution	biological_process	0.15276	1	1	2617	2	29330	0		1	gene-LOC111882853
GO:0051646	mitochondrion localization	biological_process	0.15276	1	1	2617	2	29330	0		1	gene-LOC111882853
GO:0005921	gap junction	cellular_component	0.15317	1	1	2617	1	29330	1	gene-LOC111897507	0
GO:0005922	connexin complex	cellular_component	0.15317	1	1	2617	1	29330	1	gene-LOC111897507	0
GO:0060089	molecular transducer activity	molecular_function	0.15318	1	24	2617	190	29330	16	gene-LOC111918994,gene-LOC111890572,gene-LOC111919980,gene-LOC111911485,gene-LOC111900126,gene-LOC111904132,gene-LOC111900127,gene-LOC111895027,gene-LOC111910058,gene-LOC111918997,gene-LOC111919983,gene-LOC111903926,gene-LOC111898733,gene-LOC111907416,gene-LOC111892741,gene-LOC111889445	8	gene-LOC111902245,gene-LOC111915435,gene-LOC111910531,gene-LOC111876796,gene-LOC111893069,gene-LOC111904842,gene-LOC111895594,gene-LOC111914692
GO:0009607	response to biotic stimulus	biological_process	0.15346	1	33	2617	290	29330	19	gene-LOC111900787,gene-LOC111893105,gene-LOC111904051,gene-LOC111901765,gene-LOC111875853,gene-LOC111896824,gene-LOC111907661,gene-LOC111907483,gene-LOC111908508,gene-LOC111895427,gene-LOC111902384,gene-LOC111907761,gene-LOC111880828,gene-LOC111878317,gene-LOC111878024,gene-LOC111920118,gene-LOC111876763,gene-LOC111885301,gene-LOC111888191	14	Novel00764,gene-LOC111889884,gene-LOC111906785,gene-LOC111876563,gene-LOC111919105,gene-LOC111876427,gene-LOC111889799,gene-LOC111888623,gene-LOC111918920,gene-LOC111901023,gene-LOC111899528,gene-LOC111889950,gene-LOC111904850,gene-LOC111878089
GO:0003849	3-deoxy-7-phosphoheptulonate synthase activity	molecular_function	0.15411	1	2	2617	8	29330	1	gene-LOC111912126	1	gene-LOC111899548
GO:0006541	glutamine metabolic process	biological_process	0.15555	1	2	2617	8	29330	2	gene-LOC111881770,gene-LOC111883376	0
GO:0033692	cellular polysaccharide biosynthetic process	biological_process	0.1559	1	18	2617	129	29330	15	gene-LOC111884461,gene-LOC111904484,gene-LOC111918222,gene-LOC111884460,gene-LOC111907519,gene-LOC111890481,Novel00316,gene-LOC111918933,gene-LOC111914427,gene-LOC111909686,gene-LOC111884462,gene-LOC111910033,gene-LOC111891787,gene-LOC111898756,gene-LOC111917653	3	gene-LOC111911913,gene-LOC111895714,gene-LOC111895726
GO:0005230	extracellular ligand-gated ion channel activity	molecular_function	0.15673	1	10	2617	63	29330	9	gene-LOC111900127,gene-LOC111900126,gene-LOC111882254,gene-LOC111903926,gene-LOC111919983,gene-LOC111918997,gene-LOC111919980,gene-LOC111890572,gene-LOC111918994	1	gene-LOC111915435
GO:0004109	coproporphyrinogen oxidase activity	molecular_function	0.15689	1	1	2617	2	29330	0		1	gene-LOC111892698
GO:0016763	transferase activity, transferring pentosyl groups	molecular_function	0.157	1	7	2617	48	29330	7	gene-LOC111886824,gene-LOC111920412,gene-LOC111905390,gene-LOC111918330,gene-LOC111891623,gene-LOC111892784,gene-LOC111910764	0
GO:0004478	methionine adenosyltransferase activity	molecular_function	0.15754	1	2	2617	8	29330	1	gene-LOC111880479	1	gene-LOC111916361
GO:0006556	S-adenosylmethionine biosynthetic process	biological_process	0.15754	1	2	2617	8	29330	1	gene-LOC111880479	1	gene-LOC111916361
GO:0046500	S-adenosylmethionine metabolic process	biological_process	0.15754	1	2	2617	8	29330	1	gene-LOC111880479	1	gene-LOC111916361
GO:0004474	malate synthase activity	molecular_function	0.15757	1	1	2617	2	29330	1	gene-LOC111880531	0
GO:0006097	glyoxylate cycle	biological_process	0.15757	1	1	2617	2	29330	1	gene-LOC111880531	0
GO:0046487	glyoxylate metabolic process	biological_process	0.15757	1	1	2617	2	29330	1	gene-LOC111880531	0
GO:0045263	proton-transporting ATP synthase complex, coupling factor F(o)	cellular_component	0.15773	1	15	2617	122	29330	9	gene-LOC111889809,gene-LOC111904716,gene-LOC111893851,gene-LOC111885967,gene-LOC111902161,gene-LOC111903705,gene-LOC111896032,gene-LOC111921045,gene-LOC111891623	6	gene-LOC111891028,gene-LOC111910602,gene-LOC111892553,gene-LOC111915067,gene-LOC111897395,gene-LOC111879749
GO:0006383	transcription by RNA polymerase III	biological_process	0.15843	1	7	2617	57	29330	3	gene-LOC111909806,gene-LOC111907938,gene-LOC111909805	4	gene-LOC111890903,gene-LOC111921221,gene-LOC111894603,gene-LOC111895481
GO:0006612	protein targeting to membrane	biological_process	0.15855	1	16	2617	97	29330	13	gene-LOC111908484,gene-LOC111879926,gene-LOC111917273,gene-LOC111918834,gene-LOC111894567,gene-LOC111898993,gene-LOC111909132,gene-LOC111901176,gene-LOC111909982,gene-LOC111917233,gene-LOC111907483,gene-LOC111915504,gene-LOC111898999	3	gene-LOC111899513,gene-LOC111907211,gene-LOC111903827
GO:0016773	phosphotransferase activity, alcohol group as acceptor	molecular_function	0.15972	1	244	2617	2277	29330	183	gene-LOC111917392,gene-LOC111909940,gene-LOC111901554,gene-LOC111883460,gene-LOC111880629,gene-LOC111882150,gene-LOC111905118,gene-LOC111885122,gene-LOC111909805,gene-LOC111916056,gene-LOC111890586,gene-LOC111878527,gene-LOC111878543,gene-LOC111887450,gene-LOC111895521,gene-LOC111912171,gene-LOC111879637,gene-LOC111898183,gene-LOC111902966,gene-LOC111899012,gene-LOC111890006,gene-LOC111883957,gen…	61	gene-LOC111918469,gene-LOC111894986,gene-LOC111883974,gene-LOC111910410,gene-LOC111877096,gene-LOC111910732,gene-LOC111883163,gene-LOC111890755,gene-LOC111906050,gene-LOC111891467,gene-LOC111890701,gene-LOC111899550,gene-LOC111919228,gene-LOC111920745,gene-LOC111893107,gene-LOC111906430,gene-LOC111887980,gene-LOC111884664,gene-LOC111910647,gene-LOC111885135,gene-LOC111915024,gene-LOC111907207,gen…
GO:0004564	beta-fructofuranosidase activity	molecular_function	0.16011	1	3	2617	16	29330	3	gene-LOC111910854,gene-LOC111904562,gene-LOC111890717	0
GO:0004575	sucrose alpha-glucosidase activity	molecular_function	0.16011	1	3	2617	16	29330	3	gene-LOC111904562,gene-LOC111890717,gene-LOC111910854	0
GO:0015926	glucosidase activity	molecular_function	0.16011	1	3	2617	16	29330	3	gene-LOC111910854,gene-LOC111890717,gene-LOC111904562	0
GO:0090599	alpha-glucosidase activity	molecular_function	0.16011	1	3	2617	16	29330	3	gene-LOC111890717,gene-LOC111904562,gene-LOC111910854	0
GO:0016569	covalent chromatin modification	biological_process	0.16039	1	12	2617	80	29330	9	gene-LOC111899205,gene-LOC111906017,gene-LOC111912473,gene-LOC111876681,gene-LOC111889724,gene-LOC111881093,gene-LOC111916911,gene-LOC111901924,gene-LOC111891108	3	gene-LOC111918336,gene-LOC111921221,gene-LOC111877013
GO:0016570	histone modification	biological_process	0.16039	1	12	2617	80	29330	9	gene-LOC111889724,gene-LOC111916911,gene-LOC111891108,gene-LOC111901924,gene-LOC111881093,gene-LOC111906017,gene-LOC111899205,gene-LOC111876681,gene-LOC111912473	3	gene-LOC111921221,gene-LOC111877013,gene-LOC111918336
GO:0010467	gene expression	biological_process	0.16055	1	442	2617	4727	29330	243	gene-LOC111915504,gene-LOC111881536,gene-LOC111885850,gene-LOC111908928,gene-LOC111902997,gene-LOC111877226,gene-LOC111914922,gene-LOC111905659,gene-LOC111905201,gene-LOC111894567,gene-LOC111893552,gene-LOC111884976,gene-LOC111911172,gene-LOC111883477,gene-LOC111880896,gene-LOC111883473,gene-LOC111877712,Novel00250,gene-LOC111899851,gene-LOC111901068,gene-LOC111876706,gene-LOC111884099,gene-LOC11…	199	gene-LOC111914976,gene-LOC111913773,gene-LOC111882484,gene-LOC111889242,gene-LOC111883894,gene-LOC111904216,gene-LOC111898384,gene-LOC111914385,gene-LOC111890903,gene-LOC111888653,gene-LOC111909015,gene-LOC111897090,gene-LOC111899440,gene-LOC111911793,gene-LOC111888917,gene-LOC111904998,gene-LOC111886559,gene-LOC111905114,gene-LOC111915759,gene-LOC111893089,gene-LOC111880312,gene-LOC111881154,gen…
GO:0016125	sterol metabolic process	biological_process	0.16059	1	4	2617	21	29330	2	gene-LOC111910021,gene-LOC111917392	2	gene-LOC111891620,gene-LOC111890336
GO:0006613	cotranslational protein targeting to membrane	biological_process	0.16068	1	15	2617	89	29330	12	gene-LOC111909982,gene-LOC111918834,gene-LOC111907483,gene-LOC111894567,gene-LOC111915504,gene-LOC111898993,gene-LOC111909132,gene-LOC111898999,gene-LOC111901176,gene-LOC111908484,gene-LOC111879926,gene-LOC111917273	3	gene-LOC111903827,gene-LOC111899513,gene-LOC111907211
GO:0006614	SRP-dependent cotranslational protein targeting to membrane	biological_process	0.16068	1	15	2617	89	29330	12	gene-LOC111898993,gene-LOC111894567,gene-LOC111915504,gene-LOC111907483,gene-LOC111898999,gene-LOC111909132,gene-LOC111909982,gene-LOC111918834,gene-LOC111879926,gene-LOC111917273,gene-LOC111908484,gene-LOC111901176	3	gene-LOC111907211,gene-LOC111903827,gene-LOC111899513
GO:0009271	phage shock	biological_process	0.16081	1	4	2617	25	29330	1	gene-LOC111885301	3	gene-LOC111889799,gene-LOC111899528,gene-LOC111906785
GO:0098586	cellular response to virus	biological_process	0.16081	1	4	2617	25	29330	1	gene-LOC111885301	3	gene-LOC111889799,gene-LOC111899528,gene-LOC111906785
GO:0006413	translational initiation	biological_process	0.1623	1	9	2617	71	29330	6	gene-LOC111890349,gene-LOC111884045,gene-LOC111913057,gene-LOC111897921,gene-LOC111883455,gene-LOC111879938	3	gene-LOC111877284,gene-LOC111914385,Novel00092
GO:0001525	angiogenesis	biological_process	0.16249	1	2	2617	9	29330	0		2	gene-LOC111903901,gene-LOC111914281
GO:0001568	blood vessel development	biological_process	0.16249	1	2	2617	9	29330	0		2	gene-LOC111914281,gene-LOC111903901
GO:0001944	vasculature development	biological_process	0.16249	1	2	2617	9	29330	0		2	gene-LOC111903901,gene-LOC111914281
GO:0035239	tube morphogenesis	biological_process	0.16249	1	2	2617	9	29330	0		2	gene-LOC111914281,gene-LOC111903901
GO:0035295	tube development	biological_process	0.16249	1	2	2617	9	29330	0		2	gene-LOC111903901,gene-LOC111914281
GO:0045765	regulation of angiogenesis	biological_process	0.16249	1	2	2617	9	29330	0		2	gene-LOC111914281,gene-LOC111903901
GO:0048514	blood vessel morphogenesis	biological_process	0.16249	1	2	2617	9	29330	0		2	gene-LOC111914281,gene-LOC111903901
GO:0072358	cardiovascular system development	biological_process	0.16249	1	2	2617	9	29330	0		2	gene-LOC111903901,gene-LOC111914281
GO:0072359	circulatory system development	biological_process	0.16249	1	2	2617	9	29330	0		2	gene-LOC111903901,gene-LOC111914281
GO:1901342	regulation of vasculature development	biological_process	0.16249	1	2	2617	9	29330	0		2	gene-LOC111903901,gene-LOC111914281
GO:0110001	toxin-antitoxin complex	cellular_component	0.16331	1	3	2617	13	29330	3	gene-LOC111898469,gene-LOC111901463,gene-LOC111888188	0
GO:0007601	visual perception	biological_process	0.16502	1	1	2617	2	29330	1	gene-LOC111907105	0
GO:0030553	cGMP binding	molecular_function	0.16502	1	1	2617	2	29330	1	gene-LOC111907105	0
GO:0050953	sensory perception of light stimulus	biological_process	0.16502	1	1	2617	2	29330	1	gene-LOC111907105	0
GO:0009264	deoxyribonucleotide catabolic process	biological_process	0.1658	1	1	2617	2	29330	1	gene-LOC111875863	0
GO:0000702	oxidized base lesion DNA N-glycosylase activity	molecular_function	0.1663	1	1	2617	2	29330	1	gene-LOC111889726	0
GO:0008534	oxidized purine nucleobase lesion DNA N-glycosylase activity	molecular_function	0.1663	1	1	2617	2	29330	1	gene-LOC111889726	0
GO:0016730	oxidoreductase activity, acting on iron-sulfur proteins as donors	molecular_function	0.16644	1	2	2617	9	29330	0		2	gene-LOC111913885,gene-LOC111921808
GO:0042330	taxis	biological_process	0.16675	1	7	2617	47	29330	4	gene-LOC111916156,gene-LOC111889045,gene-LOC111912730,gene-LOC111902821	3	gene-LOC111901461,gene-LOC111918130,gene-LOC111905139
GO:0004560	alpha-L-fucosidase activity	molecular_function	0.16695	1	1	2617	2	29330	0		1	gene-LOC111903250
GO:0015928	fucosidase activity	molecular_function	0.16695	1	1	2617	2	29330	0		1	gene-LOC111903250
GO:0051262	protein tetramerization	biological_process	0.16748	1	5	2617	32	29330	3	Novel00524,gene-LOC111914790,gene-LOC111909957	2	gene-LOC111911595,gene-LOC111884011
GO:0006813	potassium ion transport	biological_process	0.16793	1	17	2617	145	29330	9	gene-LOC111910808,gene-LOC111911485,gene-LOC111912890,gene-LOC111905917,gene-LOC111895679,gene-LOC111879170,gene-LOC111877458,gene-LOC111880972,gene-LOC111888377	8	gene-LOC111893067,gene-LOC111889884,gene-LOC111894090,gene-LOC111901946,gene-LOC111882382,gene-LOC111894336,gene-LOC111893161,gene-LOC111889035
GO:0038023	signaling receptor activity	molecular_function	0.16798	1	23	2617	183	29330	15	gene-LOC111904132,gene-LOC111900126,gene-LOC111900127,gene-LOC111910058,gene-LOC111895027,gene-LOC111911485,gene-LOC111918994,gene-LOC111890572,gene-LOC111919980,gene-LOC111889445,gene-LOC111919983,gene-LOC111903926,gene-LOC111907416,gene-LOC111898733,gene-LOC111918997	8	gene-LOC111893069,gene-LOC111915435,gene-LOC111910531,gene-LOC111902245,gene-LOC111876796,gene-LOC111895594,gene-LOC111914692,gene-LOC111904842
GO:0004556	alpha-amylase activity	molecular_function	0.16803	1	2	2617	8	29330	2	gene-LOC111920082,gene-LOC111906982	0
GO:0015939	pantothenate metabolic process	biological_process	0.16985	1	2	2617	8	29330	2	gene-LOC111888247,gene-LOC111917590	0
GO:0015940	pantothenate biosynthetic process	biological_process	0.16985	1	2	2617	8	29330	2	gene-LOC111917590,gene-LOC111888247	0
GO:0015672	monovalent inorganic cation transport	biological_process	0.17029	1	67	2617	637	29330	41	gene-LOC111890481,gene-LOC111906063,gene-LOC111903705,gene-LOC111892714,gene-LOC111893851,gene-LOC111879170,gene-LOC111896605,gene-LOC111911485,gene-LOC111912890,gene-LOC111877153,gene-LOC111905001,gene-LOC111910808,gene-LOC111917273,gene-LOC111891623,gene-LOC111912651,gene-LOC111877458,gene-LOC111880972,gene-LOC111879637,gene-LOC111902161,gene-LOC111911906,gene-LOC111919082,gene-LOC111911275,gen…	26	gene-LOC111897395,gene-LOC111910384,gene-LOC111901946,gene-LOC111919105,gene-LOC111889035,gene-LOC111904850,gene-LOC111893741,gene-LOC111891028,gene-LOC111892553,gene-LOC111915429,gene-LOC111904108,gene-LOC111882382,gene-LOC111893161,gene-LOC111910602,gene-LOC111894576,gene-LOC111885027,gene-LOC111879749,gene-LOC111894090,gene-LOC111889884,gene-LOC111894336,gene-LOC111913754,gene-LOC111915067,gen…
GO:0070273	phosphatidylinositol-4-phosphate binding	molecular_function	0.17047	1	1	2617	2	29330	1	gene-LOC111911459	0
GO:0019634	organic phosphonate metabolic process	biological_process	0.17163	1	1	2617	2	29330	0		1	Novel00187
GO:0034629	cellular protein-containing complex localization	biological_process	0.17457	1	3	2617	13	29330	2	gene-LOC111914355,gene-LOC111879684	1	gene-LOC111911599
GO:0006113	fermentation	biological_process	0.17458	1	2	2617	8	29330	2	gene-LOC111916381,gene-LOC111894548	0
GO:0019665	anaerobic amino acid catabolic process	biological_process	0.17458	1	2	2617	8	29330	2	gene-LOC111916381,gene-LOC111894548	0
GO:0019666	nitrogenous compound fermentation	biological_process	0.17458	1	2	2617	8	29330	2	gene-LOC111894548,gene-LOC111916381	0
GO:0003864	3-methyl-2-oxobutanoate hydroxymethyltransferase activity	molecular_function	0.17458	1	1	2617	2	29330	1	gene-LOC111917590	0
GO:0007059	chromosome segregation	biological_process	0.17461	1	19	2617	155	29330	15	gene-LOC111897921,gene-LOC111886939,gene-LOC111916348,gene-LOC111903445,gene-LOC111903715,gene-LOC111885301,gene-LOC111891822,gene-LOC111879684,gene-LOC111906710,gene-LOC111912015,gene-LOC111897420,gene-LOC111904517,gene-LOC111897825,gene-LOC111886837,gene-LOC111898042	4	gene-LOC111904804,gene-LOC111888901,gene-LOC111889926,gene-LOC111915525
GO:0019865	immunoglobulin binding	molecular_function	0.17541	1	1	2617	2	29330	0		1	gene-LOC111921218
GO:0017013	protein flavinylation	biological_process	0.17565	1	1	2617	2	29330	1	gene-LOC111888146	0
GO:0090729	toxin activity	molecular_function	0.17581	1	4	2617	24	29330	2	gene-LOC111919082,gene-LOC111902109	2	gene-LOC111904570,gene-LOC111909373
GO:0006694	steroid biosynthetic process	biological_process	0.17615	1	18	2617	165	29330	9	gene-LOC111917392,gene-LOC111889537,gene-LOC111918504,gene-LOC111902741,gene-LOC111875990,gene-LOC111910021,gene-LOC111898290,gene-LOC111908144,gene-LOC111908233	9	gene-LOC111918238,gene-LOC111898747,gene-LOC111886038,gene-LOC111901415,gene-LOC111903823,gene-LOC111891620,gene-LOC111890336,gene-LOC111914976,gene-LOC111905149
GO:0003887	DNA-directed DNA polymerase activity	molecular_function	0.17646	1	10	2617	66	29330	9	gene-LOC111886145,gene-LOC111915909,gene-LOC111913054,gene-LOC111876728,gene-LOC111898733,gene-LOC111897275,gene-LOC111913192,gene-LOC111897619,gene-LOC111905407	1	gene-LOC111913769
GO:0016787	hydrolase activity	molecular_function	0.17885	1	549	2617	5663	29330	349	gene-LOC111921045,gene-LOC111903519,gene-LOC111918716,gene-LOC111898220,gene-LOC111903525,gene-LOC111907483,gene-LOC111914339,gene-LOC111895730,gene-LOC111876159,gene-LOC111912451,gene-LOC111884846,gene-LOC111891400,gene-LOC111881778,gene-LOC111882692,gene-LOC111881438,gene-LOC111917273,gene-LOC111890855,gene-LOC111906810,gene-LOC111892555,gene-LOC111903265,gene-LOC111920828,gene-LOC111904250,gen…	200	gene-LOC111895995,gene-LOC111898833,gene-LOC111896121,gene-LOC111918472,gene-LOC111919105,Novel00355,gene-LOC111917488,Novel00718,gene-LOC111906430,Novel01132,gene-LOC111899869,Novel01098,gene-LOC111912961,gene-LOC111918803,gene-LOC111900575,gene-LOC111895009,gene-LOC111899151,gene-LOC111886635,gene-LOC111885835,gene-LOC111883728,gene-LOC111919038,gene-LOC111904108,gene-LOC111894779,gene-LOC11191…
GO:0044270	cellular nitrogen compound catabolic process	biological_process	0.17906	1	15	2617	125	29330	10	gene-LOC111897277,gene-LOC111914354,gene-LOC111918219,gene-LOC111875863,gene-LOC111883409,gene-LOC111906271,gene-LOC111901176,gene-LOC111921583,gene-LOC111878160,gene-LOC111896435	5	gene-LOC111896801,gene-LOC111883285,gene-LOC111892548,gene-LOC111888262,gene-LOC111892780
GO:0000287	magnesium ion binding	molecular_function	0.1795	1	20	2617	177	29330	10	gene-LOC111917539,gene-LOC111882424,gene-LOC111880828,gene-LOC111886824,gene-LOC111921703,Novel00926,gene-LOC111876762,Novel01311,gene-LOC111902448,gene-LOC111898601	10	gene-LOC111916429,gene-LOC111898600,gene-LOC111876427,gene-LOC111898603,gene-LOC111877096,gene-LOC111884747,gene-LOC111882751,gene-LOC111916270,gene-LOC111884755,gene-LOC111909135
GO:0035556	intracellular signal transduction	biological_process	0.17951	1	47	2617	398	29330	27	gene-LOC111892741,gene-LOC111877251,gene-LOC111914089,gene-LOC111919326,gene-LOC111900384,gene-LOC111913054,gene-LOC111908094,gene-LOC111917195,gene-LOC111886819,gene-LOC111901271,gene-LOC111897619,gene-LOC111921457,gene-LOC111905383,gene-LOC111897921,gene-LOC111917978,gene-LOC111891713,gene-LOC111890586,gene-LOC111876527,gene-LOC111894089,gene-LOC111913192,gene-LOC111886818,gene-LOC111894394,gen…	20	gene-LOC111884011,gene-LOC111894603,gene-LOC111898421,gene-LOC111903239,gene-LOC111906050,gene-LOC111921291,gene-LOC111881488,gene-LOC111911595,gene-LOC111917732,gene-LOC111921677,gene-LOC111877088,gene-LOC111878350,gene-LOC111914281,gene-LOC111877939,gene-LOC111903901,gene-LOC111901455,gene-LOC111899287,gene-LOC111897216,gene-LOC111885809,gene-LOC111881706
GO:0005750	mitochondrial respiratory chain complex III	cellular_component	0.17956	1	2	2617	10	29330	1	gene-LOC111913760	1	gene-LOC111918491
GO:0006122	mitochondrial electron transport, ubiquinol to cytochrome c	biological_process	0.17956	1	2	2617	10	29330	1	gene-LOC111913760	1	gene-LOC111918491
GO:0045275	respiratory chain complex III	cellular_component	0.17956	1	2	2617	10	29330	1	gene-LOC111913760	1	gene-LOC111918491
GO:0030255	protein secretion by the type IV secretion system	biological_process	0.18039	1	1	2617	2	29330	1	gene-LOC111887026	0
GO:0044097	secretion by the type IV secretion system	biological_process	0.18039	1	1	2617	2	29330	1	gene-LOC111887026	0
GO:0030243	cellulose metabolic process	biological_process	0.18123	1	8	2617	53	29330	5	gene-LOC111907519,gene-LOC111898756,gene-LOC111917653,gene-LOC111918933,gene-LOC111910033	3	gene-LOC111911913,gene-LOC111895714,gene-LOC111895726
GO:0010181	FMN binding	molecular_function	0.18165	1	5	2617	34	29330	1	gene-LOC111909645	4	gene-LOC111912781,gene-LOC111892371,gene-LOC111916019,gene-LOC111899693
GO:0060962	regulation of ribosomal protein gene transcription by RNA polymerase II	biological_process	0.18189	1	1	2617	2	29330	1	gene-LOC111898765	0
GO:0016769	transferase activity, transferring nitrogenous groups	molecular_function	0.18209	1	4	2617	25	29330	3	gene-LOC111920617,gene-LOC111895057,gene-LOC111879506	1	gene-LOC111916337
GO:0005942	phosphatidylinositol 3-kinase complex	cellular_component	0.18227	1	3	2617	18	29330	0		3	gene-LOC111889884,gene-LOC111894986,gene-LOC111921221
GO:0031967	organelle envelope	cellular_component	0.18297	1	48	2617	462	29330	27	gene-LOC111905001,gene-LOC111884223,gene-LOC111876446,gene-LOC111898828,gene-LOC111881403,gene-LOC111903705,gene-LOC111890481,gene-LOC111904448,gene-LOC111906912,gene-LOC111915762,gene-LOC111893851,gene-LOC111914241,gene-LOC111895774,gene-LOC111902419,gene-LOC111919865,gene-LOC111896032,gene-LOC111921045,gene-LOC111904716,gene-LOC111904225,gene-LOC111881480,gene-LOC111902161,gene-LOC111912651,gen…	21	gene-LOC111879749,gene-LOC111906711,gene-LOC111897395,gene-LOC111878618,gene-LOC111910602,gene-LOC111886671,gene-LOC111919716,gene-LOC111910384,gene-LOC111892553,gene-LOC111895710,gene-LOC111918491,gene-LOC111894365,gene-LOC111888653,gene-LOC111905009,gene-LOC111908858,gene-LOC111882853,gene-LOC111896121,gene-LOC111915332,Novel01066,gene-LOC111891028,gene-LOC111893995
GO:0046165	alcohol biosynthetic process	biological_process	0.18345	1	3	2617	14	29330	1	gene-LOC111917392	2	gene-LOC111909377,gene-LOC111890336
GO:0006605	protein targeting	biological_process	0.18475	1	23	2617	169	29330	16	gene-LOC111905001,gene-LOC111918834,gene-LOC111909132,gene-LOC111884223,gene-LOC111894567,gene-LOC111898993,gene-LOC111908484,gene-LOC111917273,gene-LOC111881403,gene-LOC111879926,gene-LOC111909982,gene-LOC111898999,gene-LOC111917233,gene-LOC111907483,gene-LOC111915504,gene-LOC111901176	7	gene-LOC111899513,gene-LOC111888987,gene-LOC111895710,gene-LOC111894365,gene-LOC111907211,gene-LOC111903827,gene-LOC111876489
GO:0016246	RNA interference	biological_process	0.18481	1	2	2617	9	29330	2	gene-LOC111908147,gene-LOC111895261	0
GO:0048583	regulation of response to stimulus	biological_process	0.18608	1	18	2617	143	29330	9	gene-LOC111906892,gene-LOC111913054,gene-LOC111891623,gene-LOC111902966,gene-LOC111889445,gene-LOC111894815,gene-LOC111911485,gene-LOC111921457,gene-LOC111897921	9	gene-LOC111901719,gene-LOC111898421,gene-LOC111903901,gene-LOC111894603,gene-LOC111900401,gene-LOC111914281,gene-LOC111904850,gene-LOC111890903,gene-LOC111885226
GO:0005876	spindle microtubule	cellular_component	0.18855	1	3	2617	15	29330	2	gene-LOC111879684,gene-LOC111904517	1	gene-LOC111915525
GO:0005770	late endosome	cellular_component	0.18931	1	3	2617	16	29330	3	gene-LOC111908147,gene-LOC111895261,gene-LOC111913054	0
GO:0034404	nucleobase-containing small molecule biosynthetic process	biological_process	0.1907	1	4	2617	28	29330	2	gene-LOC111878160,gene-LOC111875863	2	gene-LOC111896801,gene-LOC111883285
GO:0016593	Cdc73/Paf1 complex	cellular_component	0.19347	1	3	2617	15	29330	2	gene-LOC111891108,gene-LOC111912473	1	gene-LOC111921221
GO:0043112	receptor metabolic process	biological_process	0.19444	1	5	2617	32	29330	3	gene-LOC111877244,gene-LOC111913054,gene-LOC111883864	2	gene-LOC111881993,gene-LOC111894982
GO:0002684	positive regulation of immune system process	biological_process	0.19448	1	2	2617	8	29330	2	gene-LOC111906892,gene-LOC111894815	0
GO:0044877	protein-containing complex binding	molecular_function	0.19478	1	27	2617	243	29330	17	gene-LOC111897420,gene-LOC111893365,gene-LOC111896890,gene-LOC111918219,gene-LOC111916364,gene-LOC111893046,gene-LOC111918222,gene-LOC111890586,gene-LOC111908773,gene-LOC111906623,gene-LOC111921599,gene-LOC111884864,gene-LOC111914042,gene-LOC111906809,gene-LOC111907152,gene-LOC111888380,gene-LOC111903445	10	gene-LOC111915067,gene-LOC111903111,gene-LOC111910118,gene-LOC111910647,gene-LOC111904732,gene-LOC111911448,gene-LOC111906430,gene-LOC111906785,Novel01132,gene-LOC111921218
GO:0045047	protein targeting to ER	biological_process	0.19501	1	16	2617	102	29330	13	gene-LOC111918834,gene-LOC111909132,gene-LOC111898993,gene-LOC111894567,gene-LOC111908484,gene-LOC111917273,gene-LOC111879926,gene-LOC111909982,gene-LOC111898999,gene-LOC111915504,gene-LOC111917233,gene-LOC111907483,gene-LOC111901176	3	gene-LOC111899513,gene-LOC111907211,gene-LOC111903827
GO:0072599	establishment of protein localization to endoplasmic reticulum	biological_process	0.19501	1	16	2617	102	29330	13	gene-LOC111915504,gene-LOC111917233,gene-LOC111907483,gene-LOC111898999,gene-LOC111909982,gene-LOC111901176,gene-LOC111894567,gene-LOC111898993,gene-LOC111909132,gene-LOC111918834,gene-LOC111879926,gene-LOC111917273,gene-LOC111908484	3	gene-LOC111903827,gene-LOC111907211,gene-LOC111899513
GO:0002064	epithelial cell development	biological_process	0.19619	1	4	2617	28	29330	1	gene-LOC111891717	3	gene-LOC111919370,gene-LOC111893235,gene-LOC111906557
GO:0030855	epithelial cell differentiation	biological_process	0.19619	1	4	2617	28	29330	1	gene-LOC111891717	3	gene-LOC111893235,gene-LOC111906557,gene-LOC111919370
GO:0060429	epithelium development	biological_process	0.19619	1	4	2617	28	29330	1	gene-LOC111891717	3	gene-LOC111919370,gene-LOC111906557,gene-LOC111893235
GO:0000749	response to pheromone triggering conjugation with cellular fusion	biological_process	0.198	1	2	2617	10	29330	1	gene-LOC111878863	1	gene-LOC111876726
GO:0031136	positive regulation of conjugation	biological_process	0.198	1	2	2617	10	29330	1	gene-LOC111878863	1	gene-LOC111876726
GO:0031137	regulation of conjugation with cellular fusion	biological_process	0.198	1	2	2617	10	29330	1	gene-LOC111878863	1	gene-LOC111876726
GO:0031139	positive regulation of conjugation with cellular fusion	biological_process	0.198	1	2	2617	10	29330	1	gene-LOC111878863	1	gene-LOC111876726
GO:0043902	positive regulation of multi-organism process	biological_process	0.198	1	2	2617	10	29330	1	gene-LOC111878863	1	gene-LOC111876726
GO:0071444	cellular response to pheromone	biological_process	0.198	1	2	2617	10	29330	1	gene-LOC111878863	1	gene-LOC111876726
GO:2000241	regulation of reproductive process	biological_process	0.198	1	2	2617	10	29330	1	gene-LOC111878863	1	gene-LOC111876726
GO:2000243	positive regulation of reproductive process	biological_process	0.198	1	2	2617	10	29330	1	gene-LOC111878863	1	gene-LOC111876726
GO:0006812	cation transport	biological_process	0.19832	1	106	2617	1063	29330	58	gene-LOC111921158,gene-LOC111892714,gene-LOC111903705,gene-LOC111906063,gene-LOC111906314,gene-LOC111890481,gene-LOC111879170,gene-LOC111896605,gene-LOC111905352,gene-LOC111893851,gene-LOC111905001,gene-LOC111911485,gene-LOC111912890,gene-LOC111877153,gene-LOC111887655,gene-LOC111906310,gene-LOC111910808,gene-LOC111917273,gene-LOC111886378,gene-LOC111879637,gene-LOC111880972,gene-LOC111902161,gen…	48	gene-LOC111916539,gene-LOC111897395,gene-LOC111901946,gene-LOC111919676,gene-LOC111910384,gene-LOC111919105,gene-LOC111906050,gene-LOC111921650,gene-LOC111882779,gene-LOC111889035,gene-LOC111891028,gene-LOC111893741,gene-LOC111890503,gene-LOC111904850,gene-LOC111897354,gene-LOC111918033,gene-LOC111915429,gene-LOC111892553,Novel00310,gene-LOC111895535,gene-LOC111893653,gene-LOC111910602,gene-LOC11…
GO:0032922	circadian regulation of gene expression	biological_process	0.19836	1	1	2617	3	29330	0		1	gene-LOC111905041
GO:0006269	DNA replication, synthesis of RNA primer	biological_process	0.19959	1	2	2617	9	29330	1	gene-LOC111918788	1	gene-LOC111883974
GO:0009878	nodule morphogenesis	biological_process	0.20046	1	4	2617	25	29330	2	gene-LOC111905001,gene-LOC111896015	2	gene-LOC111890497,gene-LOC111920156
GO:0044111	development involved in symbiotic interaction	biological_process	0.20046	1	4	2617	25	29330	2	gene-LOC111896015,gene-LOC111905001	2	gene-LOC111920156,gene-LOC111890497
GO:0042555	MCM complex	cellular_component	0.20102	1	1	2617	2	29330	1	gene-LOC111912362	0
GO:1905462	regulation of DNA duplex unwinding	biological_process	0.20102	1	1	2617	2	29330	1	gene-LOC111912362	0
GO:1905463	negative regulation of DNA duplex unwinding	biological_process	0.20102	1	1	2617	2	29330	1	gene-LOC111912362	0
GO:1905774	regulation of DNA helicase activity	biological_process	0.20102	1	1	2617	2	29330	1	gene-LOC111912362	0
GO:1905775	negative regulation of DNA helicase activity	biological_process	0.20102	1	1	2617	2	29330	1	gene-LOC111912362	0
GO:0000814	ESCRT II complex	cellular_component	0.20132	1	1	2617	3	29330	0		1	gene-LOC111905766
GO:0015318	inorganic molecular entity transmembrane transporter activity	molecular_function	0.20364	1	109	2617	1073	29330	63	gene-LOC111893851,gene-LOC111914494,gene-LOC111879170,gene-LOC111877001,gene-LOC111890481,gene-LOC111921287,gene-LOC111903705,gene-LOC111906063,gene-LOC111910808,gene-LOC111917273,gene-LOC111882254,gene-LOC111919980,gene-LOC111911485,gene-LOC111912890,gene-LOC111914191,gene-LOC111911906,gene-LOC111902997,gene-LOC111891623,gene-LOC111896223,gene-LOC111912651,gene-LOC111903926,gene-LOC111902161,gen…	46	gene-LOC111899501,gene-LOC111910384,gene-LOC111894982,gene-LOC111899550,gene-LOC111916539,gene-LOC111897395,gene-LOC111899556,gene-LOC111899574,gene-LOC111919105,gene-LOC111893741,gene-LOC111890503,gene-LOC111904325,gene-LOC111904850,gene-LOC111891028,gene-LOC111899557,Novel00212,gene-LOC111899503,gene-LOC111895535,gene-LOC111915429,gene-LOC111892553,gene-LOC111894603,gene-LOC111894576,gene-LOC11…
GO:0022804	active transmembrane transporter activity	molecular_function	0.20411	1	44	2617	352	29330	33	gene-LOC111888824,gene-LOC111919485,gene-LOC111906809,gene-LOC111917392,gene-LOC111910058,gene-LOC111901190,gene-LOC111907850,gene-LOC111898251,gene-LOC111879637,gene-LOC111884825,gene-LOC111903226,gene-LOC111917894,gene-LOC111888298,gene-LOC111893046,gene-LOC111908773,gene-LOC111895427,gene-LOC111880690,gene-LOC111919082,gene-LOC111908733,gene-LOC111920131,gene-LOC111920253,gene-LOC111921599,gen…	11	gene-LOC111915067,gene-LOC111916863,gene-LOC111879294,gene-LOC111889884,gene-LOC111899404,gene-LOC111876272,gene-LOC111888901,gene-LOC111912103,gene-LOC111920128,gene-LOC111884675,gene-LOC111876554
GO:0002262	myeloid cell homeostasis	biological_process	0.20436	1	1	2617	3	29330	0		1	gene-LOC111879638
GO:0030218	erythrocyte differentiation	biological_process	0.20436	1	1	2617	3	29330	0		1	gene-LOC111879638
GO:0030492	hemoglobin binding	molecular_function	0.20436	1	1	2617	3	29330	0		1	gene-LOC111879638
GO:0034101	erythrocyte homeostasis	biological_process	0.20436	1	1	2617	3	29330	0		1	gene-LOC111879638
GO:0048872	homeostasis of number of cells	biological_process	0.20436	1	1	2617	3	29330	0		1	gene-LOC111879638
GO:0043207	response to external biotic stimulus	biological_process	0.20458	1	28	2617	255	29330	15	gene-LOC111895427,gene-LOC111902384,gene-LOC111893105,gene-LOC111900787,gene-LOC111908508,gene-LOC111907661,gene-LOC111885301,gene-LOC111880828,gene-LOC111878024,gene-LOC111878317,gene-LOC111875853,gene-LOC111901765,gene-LOC111904051,gene-LOC111876763,gene-LOC111920118	13	Novel00764,gene-LOC111904850,gene-LOC111899528,gene-LOC111889950,gene-LOC111889799,gene-LOC111888623,gene-LOC111918920,gene-LOC111901023,gene-LOC111889884,gene-LOC111878089,gene-LOC111906785,gene-LOC111876427,gene-LOC111876563
GO:0051707	response to other organism	biological_process	0.20458	1	28	2617	255	29330	15	gene-LOC111908508,gene-LOC111895427,gene-LOC111902384,gene-LOC111900787,gene-LOC111893105,gene-LOC111880828,gene-LOC111878317,gene-LOC111878024,gene-LOC111904051,gene-LOC111901765,gene-LOC111875853,gene-LOC111920118,gene-LOC111876763,gene-LOC111907661,gene-LOC111885301	13	gene-LOC111899528,gene-LOC111889950,Novel00764,gene-LOC111904850,gene-LOC111878089,gene-LOC111889884,gene-LOC111906785,gene-LOC111876563,gene-LOC111876427,gene-LOC111889799,gene-LOC111888623,gene-LOC111918920,gene-LOC111901023
GO:0090150	establishment of protein localization to membrane	biological_process	0.20499	1	17	2617	113	29330	13	gene-LOC111918834,gene-LOC111898993,gene-LOC111894567,gene-LOC111909132,gene-LOC111908484,gene-LOC111879926,gene-LOC111917273,gene-LOC111909982,gene-LOC111915504,gene-LOC111917233,gene-LOC111907483,gene-LOC111898999,gene-LOC111901176	4	gene-LOC111899513,gene-LOC111907211,gene-LOC111903827,gene-LOC111894986
GO:0052689	carboxylic ester hydrolase activity	molecular_function	0.20565	1	19	2617	174	29330	7	gene-LOC111906889,gene-LOC111910845,gene-LOC111897277,gene-LOC111896435,gene-LOC111903265,gene-LOC111908664,gene-LOC111888764	12	gene-LOC111895009,gene-LOC111910372,gene-LOC111878227,gene-LOC111894364,gene-LOC111888859,gene-LOC111917169,gene-LOC111914343,gene-LOC111899151,gene-LOC111910408,gene-LOC111892780,gene-LOC111884186,gene-LOC111909685
GO:0000271	polysaccharide biosynthetic process	biological_process	0.2058	1	18	2617	137	29330	15	gene-LOC111918222,gene-LOC111904484,gene-LOC111884461,Novel00316,gene-LOC111890481,gene-LOC111907519,gene-LOC111884460,gene-LOC111884462,gene-LOC111910033,gene-LOC111918933,gene-LOC111909686,gene-LOC111914427,gene-LOC111898756,gene-LOC111917653,gene-LOC111891787	3	gene-LOC111895726,gene-LOC111895714,gene-LOC111911913
GO:0005509	calcium ion binding	molecular_function	0.20614	1	38	2617	377	29330	19	gene-LOC111916886,gene-LOC111891018,gene-LOC111916618,gene-LOC111913763,gene-LOC111898183,gene-LOC111882710,gene-LOC111920489,gene-LOC111920082,gene-LOC111906982,gene-LOC111917933,gene-LOC111883503,gene-LOC111882867,gene-LOC111917166,gene-LOC111908422,gene-LOC111902252,gene-LOC111881403,gene-LOC111908629,gene-LOC111894262,gene-LOC111916627	19	gene-LOC111892822,gene-LOC111892932,gene-LOC111911271,gene-LOC111890512,gene-LOC111915067,gene-LOC111890336,gene-LOC111902823,gene-LOC111903195,gene-LOC111876239,gene-LOC111884373,gene-LOC111917073,gene-LOC111901019,gene-LOC111877857,gene-LOC111882774,Novel01036,Novel01044,gene-LOC111901023,gene-LOC111879749,gene-LOC111876127
GO:0008792	arginine decarboxylase activity	molecular_function	0.20693	1	1	2617	3	29330	1	gene-LOC111891985	0
GO:0008202	steroid metabolic process	biological_process	0.20768	1	18	2617	170	29330	9	gene-LOC111918504,gene-LOC111902741,gene-LOC111889537,gene-LOC111875990,gene-LOC111910021,gene-LOC111917392,gene-LOC111898290,gene-LOC111908233,gene-LOC111908144	9	gene-LOC111886038,gene-LOC111901415,gene-LOC111918238,gene-LOC111898747,gene-LOC111914976,gene-LOC111890336,gene-LOC111905149,gene-LOC111903823,gene-LOC111891620
GO:0008770	[acyl-carrier-protein] phosphodiesterase activity	molecular_function	0.20783	1	1	2617	2	29330	0		1	gene-LOC111876863
GO:0045202	synapse	cellular_component	0.20786	1	2	2617	10	29330	1	gene-LOC111879242	1	gene-LOC111905009
GO:0006354	DNA-templated transcription, elongation	biological_process	0.20931	1	5	2617	35	29330	2	gene-LOC111912473,gene-LOC111891108	3	gene-LOC111886262,gene-LOC111921221,gene-LOC111889884
GO:0006368	transcription elongation from RNA polymerase II promoter	biological_process	0.20931	1	5	2617	35	29330	2	gene-LOC111891108,gene-LOC111912473	3	gene-LOC111921221,gene-LOC111886262,gene-LOC111889884
GO:0004427	inorganic diphosphatase activity	molecular_function	0.21098	1	3	2617	18	29330	3	gene-LOC111910058,gene-LOC111898903,Novel01311	0
GO:0030296	protein tyrosine kinase activator activity	molecular_function	0.2111	1	1	2617	3	29330	0		1	gene-LOC111890698
GO:0030298	receptor signaling protein tyrosine kinase activator activity	molecular_function	0.2111	1	1	2617	3	29330	0		1	gene-LOC111890698
GO:0030971	receptor tyrosine kinase binding	molecular_function	0.2111	1	1	2617	3	29330	0		1	gene-LOC111890698
GO:1990782	protein tyrosine kinase binding	molecular_function	0.2111	1	1	2617	3	29330	0		1	gene-LOC111890698
GO:0022890	inorganic cation transmembrane transporter activity	molecular_function	0.21117	1	87	2617	863	29330	46	gene-LOC111889809,gene-LOC111918248,gene-LOC111912473,gene-LOC111905917,gene-LOC111913543,gene-LOC111904716,gene-LOC111910058,gene-LOC111883864,gene-LOC111875863,gene-LOC111885967,gene-LOC111898903,gene-LOC111877244,gene-LOC111886476,gene-LOC111915211,gene-LOC111919472,gene-LOC111901271,gene-LOC111898338,gene-LOC111888052,gene-LOC111901186,gene-LOC111911906,gene-LOC111914191,gene-LOC111902161,gen…	41	gene-LOC111915525,gene-LOC111910183,gene-LOC111907774,gene-LOC111899528,gene-LOC111916361,gene-LOC111915067,gene-LOC111913754,gene-LOC111899502,gene-LOC111919228,gene-LOC111899500,gene-LOC111881993,gene-LOC111887358,gene-LOC111894576,gene-LOC111894603,gene-LOC111910602,gene-LOC111904326,gene-LOC111904108,gene-LOC111887179,gene-LOC111889884,gene-LOC111902186,gene-LOC111879749,gene-LOC111891028,gen…
GO:0010942	positive regulation of cell death	biological_process	0.21158	1	5	2617	31	29330	4	gene-LOC111898733,gene-LOC111916348,gene-LOC111906567,gene-LOC111913263	1	gene-LOC111908128
GO:0043065	positive regulation of apoptotic process	biological_process	0.21158	1	5	2617	31	29330	4	gene-LOC111898733,gene-LOC111916348,gene-LOC111906567,gene-LOC111913263	1	gene-LOC111908128
GO:0043068	positive regulation of programmed cell death	biological_process	0.21158	1	5	2617	31	29330	4	gene-LOC111898733,gene-LOC111916348,gene-LOC111906567,gene-LOC111913263	1	gene-LOC111908128
GO:0048468	cell development	biological_process	0.21161	1	9	2617	74	29330	3	gene-LOC111916156,gene-LOC111912730,gene-LOC111891717	6	gene-LOC111913778,gene-LOC111906557,gene-LOC111919370,gene-LOC111893235,gene-LOC111901461,gene-LOC111905139
GO:0034061	DNA polymerase activity	molecular_function	0.21186	1	13	2617	95	29330	12	gene-LOC111897601,gene-LOC111913192,gene-LOC111897619,gene-LOC111905407,gene-LOC111920485,gene-LOC111915909,gene-LOC111886145,gene-LOC111876728,gene-LOC111913054,gene-LOC111897275,gene-LOC111904228,gene-LOC111898733	1	gene-LOC111913769
GO:0001772	immunological synapse	cellular_component	0.21254	1	2	2617	9	29330	2	gene-LOC111919682,gene-LOC111908439	0
GO:0097197	tetraspanin-enriched microdomain	cellular_component	0.21254	1	2	2617	9	29330	2	gene-LOC111919682,gene-LOC111908439	0
GO:0015947	methane metabolic process	biological_process	0.21272	1	6	2617	41	29330	2	gene-LOC111885312,gene-LOC111898601	4	gene-LOC111898600,gene-LOC111898603,gene-LOC111913754,gene-LOC111882751
GO:0043446	cellular alkane metabolic process	biological_process	0.21272	1	6	2617	41	29330	2	gene-LOC111898601,gene-LOC111885312	4	gene-LOC111882751,gene-LOC111913754,gene-LOC111898603,gene-LOC111898600
GO:0031975	envelope	cellular_component	0.21288	1	49	2617	479	29330	28	gene-LOC111903705,gene-LOC111890481,gene-LOC111904448,gene-LOC111906912,gene-LOC111915762,gene-LOC111893851,gene-LOC111914241,gene-LOC111895774,gene-LOC111905001,gene-LOC111884223,gene-LOC111876446,gene-LOC111898828,gene-LOC111881403,gene-LOC111881480,gene-LOC111902161,gene-LOC111891623,gene-LOC111912651,gene-LOC111913760,gene-LOC111911275,gene-LOC111913263,gene-LOC111889809,gene-LOC111902419,gen…	21	gene-LOC111878618,gene-LOC111897395,gene-LOC111910602,gene-LOC111886671,gene-LOC111919716,gene-LOC111910384,gene-LOC111879749,gene-LOC111906711,gene-LOC111896121,gene-LOC111915332,Novel01066,gene-LOC111891028,gene-LOC111893995,gene-LOC111892553,gene-LOC111895710,gene-LOC111918491,gene-LOC111894365,gene-LOC111888653,gene-LOC111905009,gene-LOC111908858,gene-LOC111882853
GO:0004126	cytidine deaminase activity	molecular_function	0.21814	1	1	2617	3	29330	0		1	gene-LOC111892548
GO:0006216	cytidine catabolic process	biological_process	0.21814	1	1	2617	3	29330	0		1	gene-LOC111892548
GO:0009164	nucleoside catabolic process	biological_process	0.21814	1	1	2617	3	29330	0		1	gene-LOC111892548
GO:0009972	cytidine deamination	biological_process	0.21814	1	1	2617	3	29330	0		1	gene-LOC111892548
GO:0034656	nucleobase-containing small molecule catabolic process	biological_process	0.21814	1	1	2617	3	29330	0		1	gene-LOC111892548
GO:0042454	ribonucleoside catabolic process	biological_process	0.21814	1	1	2617	3	29330	0		1	gene-LOC111892548
GO:0046087	cytidine metabolic process	biological_process	0.21814	1	1	2617	3	29330	0		1	gene-LOC111892548
GO:0046131	pyrimidine ribonucleoside metabolic process	biological_process	0.21814	1	1	2617	3	29330	0		1	gene-LOC111892548
GO:0046133	pyrimidine ribonucleoside catabolic process	biological_process	0.21814	1	1	2617	3	29330	0		1	gene-LOC111892548
GO:0046135	pyrimidine nucleoside catabolic process	biological_process	0.21814	1	1	2617	3	29330	0		1	gene-LOC111892548
GO:0072529	pyrimidine-containing compound catabolic process	biological_process	0.21814	1	1	2617	3	29330	0		1	gene-LOC111892548
GO:1901658	glycosyl compound catabolic process	biological_process	0.21814	1	1	2617	3	29330	0		1	gene-LOC111892548
GO:0009966	regulation of signal transduction	biological_process	0.2192	1	15	2617	118	29330	8	gene-LOC111911485,gene-LOC111913054,gene-LOC111897921,gene-LOC111902966,gene-LOC111891623,gene-LOC111921457,gene-LOC111889445,gene-LOC111894815	7	gene-LOC111885226,gene-LOC111898421,gene-LOC111901719,gene-LOC111890903,gene-LOC111903901,gene-LOC111914281,gene-LOC111894603
GO:0072657	protein localization to membrane	biological_process	0.21925	1	17	2617	114	29330	13	gene-LOC111918834,gene-LOC111909132,gene-LOC111898993,gene-LOC111894567,gene-LOC111908484,gene-LOC111917273,gene-LOC111879926,gene-LOC111909982,gene-LOC111898999,gene-LOC111915504,gene-LOC111907483,gene-LOC111917233,gene-LOC111901176	4	gene-LOC111899513,gene-LOC111907211,gene-LOC111903827,gene-LOC111894986
GO:0098661	inorganic anion transmembrane transport	biological_process	0.21952	1	2	2617	10	29330	0		2	gene-LOC111887180,gene-LOC111916019
GO:0016888	endodeoxyribonuclease activity, producing 5-phosphomonoesters	molecular_function	0.22005	1	7	2617	53	29330	6	gene-LOC111875853,gene-LOC111882605,gene-LOC111880828,gene-LOC111881499,gene-LOC111878024,gene-LOC111891007	1	gene-LOC111876427
GO:0003909	DNA ligase activity	molecular_function	0.22017	1	4	2617	23	29330	4	gene-LOC111886023,gene-LOC111896824,gene-LOC111918741,gene-LOC111910251	0
GO:0004506	squalene monooxygenase activity	molecular_function	0.22024	1	2	2617	10	29330	1	gene-LOC111913467	1	gene-LOC111914293
GO:0098542	defense response to other organism	biological_process	0.22048	1	22	2617	198	29330	12	gene-LOC111907661,gene-LOC111878317,gene-LOC111878024,gene-LOC111880828,gene-LOC111920118,gene-LOC111876763,gene-LOC111901765,gene-LOC111904051,gene-LOC111875853,gene-LOC111902384,gene-LOC111895427,gene-LOC111908508	10	gene-LOC111888623,gene-LOC111918920,gene-LOC111901023,gene-LOC111878089,gene-LOC111889884,gene-LOC111876563,gene-LOC111876427,Novel00764,gene-LOC111904850,gene-LOC111889950
GO:0015399	primary active transmembrane transporter activity	molecular_function	0.22085	1	26	2617	187	29330	20	gene-LOC111888298,gene-LOC111908773,gene-LOC111893046,gene-LOC111888188,gene-LOC111898903,gene-LOC111880690,gene-LOC111919082,gene-LOC111916364,gene-LOC111915140,gene-LOC111890855,gene-LOC111901190,gene-LOC111879637,gene-LOC111897601,gene-LOC111906809,gene-LOC111910058,gene-LOC111908733,gene-LOC111920253,gene-LOC111888824,gene-LOC111921599,gene-LOC111919485	6	gene-LOC111916863,gene-LOC111876554,gene-LOC111879294,gene-LOC111884675,gene-LOC111915067,gene-LOC111899404
GO:0072594	establishment of protein localization to organelle	biological_process	0.22141	1	26	2617	203	29330	20	gene-LOC111908484,gene-LOC111879926,gene-LOC111881403,gene-LOC111917273,gene-LOC111876970,gene-LOC111918834,gene-LOC111905001,gene-LOC111898993,gene-LOC111883684,gene-LOC111894567,gene-LOC111884223,gene-LOC111909132,gene-LOC111884864,gene-LOC111901176,gene-LOC111885312,gene-LOC111909982,gene-LOC111915504,gene-LOC111917233,gene-LOC111907483,gene-LOC111898999	6	gene-LOC111895710,gene-LOC111914721,gene-LOC111899513,gene-LOC111907211,gene-LOC111894365,gene-LOC111903827
GO:0019083	viral transcription	biological_process	0.22146	1	4	2617	24	29330	3	gene-LOC111893046,gene-LOC111899237,gene-LOC111901592	1	gene-LOC111919608
GO:0006050	mannosamine metabolic process	biological_process	0.22173	1	2	2617	10	29330	1	gene-LOC111907149	1	gene-LOC111881704
GO:0006051	N-acetylmannosamine metabolic process	biological_process	0.22173	1	2	2617	10	29330	1	gene-LOC111907149	1	gene-LOC111881704
GO:0047465	N-acylglucosamine-6-phosphate 2-epimerase activity	molecular_function	0.22173	1	2	2617	10	29330	1	gene-LOC111907149	1	gene-LOC111881704
GO:0072522	purine-containing compound biosynthetic process	biological_process	0.22287	1	26	2617	242	29330	16	gene-LOC111903705,gene-LOC111902161,gene-LOC111909449,gene-LOC111891623,gene-LOC111912651,gene-LOC111890481,gene-LOC111904448,gene-LOC111919082,gene-LOC111889809,gene-LOC111911275,gene-LOC111885967,gene-LOC111893851,gene-LOC111919865,gene-LOC111921045,gene-LOC111896032,gene-LOC111904716	10	gene-LOC111897395,gene-LOC111915067,gene-LOC111910602,gene-LOC111891028,gene-LOC111888881,gene-LOC111910384,gene-LOC111894576,gene-LOC111892553,gene-LOC111885027,gene-LOC111879749
GO:0033013	tetrapyrrole metabolic process	biological_process	0.22351	1	15	2617	140	29330	10	gene-LOC111897277,gene-LOC111881207,gene-LOC111894167,gene-LOC111877163,gene-LOC111920495,gene-LOC111900625,gene-LOC111889133,gene-LOC111916886,gene-LOC111896435,gene-LOC111879659	5	gene-LOC111917488,gene-LOC111892698,gene-LOC111895535,gene-LOC111921221,gene-LOC111892780
GO:0004637	phosphoribosylamine-glycine ligase activity	molecular_function	0.22375	1	1	2617	3	29330	0		1	gene-LOC111888881
GO:0006144	purine nucleobase metabolic process	biological_process	0.22375	1	1	2617	3	29330	0		1	gene-LOC111888881
GO:0009113	purine nucleobase biosynthetic process	biological_process	0.22375	1	1	2617	3	29330	0		1	gene-LOC111888881
GO:0019203	carbohydrate phosphatase activity	molecular_function	0.22415	1	2	2617	11	29330	1	gene-LOC111906142	1	gene-LOC111905714
GO:0050308	sugar-phosphatase activity	molecular_function	0.22415	1	2	2617	11	29330	1	gene-LOC111906142	1	gene-LOC111905714
GO:0071569	protein ufmylation	biological_process	0.22469	1	1	2617	3	29330	0		1	gene-LOC111877014
GO:1990542	mitochondrial transmembrane transport	biological_process	0.22493	1	5	2617	37	29330	3	gene-LOC111905001,gene-LOC111884223,gene-LOC111881403	2	gene-LOC111895710,gene-LOC111894365
GO:0019953	sexual reproduction	biological_process	0.2252	1	15	2617	131	29330	5	gene-LOC111878863,gene-LOC111907152,gene-LOC111891717,gene-LOC111879376,gene-LOC111906710	10	gene-LOC111892780,Novel01060,gene-LOC111894364,gene-LOC111886559,gene-LOC111913778,gene-LOC111906557,gene-LOC111876726,gene-LOC111919370,Novel00945,gene-LOC111893235
GO:0044703	multi-organism reproductive process	biological_process	0.2252	1	15	2617	131	29330	5	gene-LOC111906710,gene-LOC111891717,gene-LOC111879376,gene-LOC111907152,gene-LOC111878863	10	gene-LOC111876726,gene-LOC111919370,Novel00945,gene-LOC111893235,gene-LOC111894364,gene-LOC111886559,gene-LOC111913778,gene-LOC111906557,gene-LOC111892780,Novel01060
GO:0031390	Ctf18 RFC-like complex	cellular_component	0.22532	1	1	2617	3	29330	1	gene-LOC111886837	0
GO:0032446	protein modification by small protein conjugation	biological_process	0.22541	1	17	2617	145	29330	10	gene-LOC111877456,gene-LOC111902942,gene-LOC111905001,gene-LOC111920253,gene-LOC111911925,gene-LOC111913698,gene-LOC111911236,gene-LOC111896605,gene-LOC111887604,gene-LOC111897415	7	gene-LOC111895075,gene-LOC111905633,gene-LOC111914787,gene-LOC111885506,gene-LOC111918108,gene-LOC111877014,gene-LOC111888495
GO:0044267	cellular protein metabolic process	biological_process	0.22546	1	377	2617	3839	29330	246	gene-LOC111914432,gene-LOC111909957,gene-LOC111912218,gene-LOC111906238,gene-LOC111906926,gene-LOC111892041,gene-LOC111893559,gene-LOC111908499,gene-LOC111884950,gene-LOC111915825,gene-LOC111905201,gene-LOC111905693,gene-LOC111885850,gene-LOC111882710,gene-LOC111915504,gene-LOC111877226,gene-LOC111884417,gene-LOC111910653,gene-LOC111893870,gene-LOC111875853,gene-LOC111902942,gene-LOC111879283,gen…	131	gene-LOC111890850,gene-LOC111888917,gene-LOC111899440,gene-LOC111895710,gene-LOC111909015,gene-LOC111885144,gene-LOC111885056,gene-LOC111880008,gene-LOC111914385,gene-LOC111904216,gene-LOC111916519,gene-LOC111901756,gene-LOC111883894,gene-LOC111904842,gene-LOC111913773,gene-LOC111893937,gene-LOC111918381,gene-LOC111879968,gene-LOC111888495,gene-LOC111897395,gene-LOC111880312,gene-LOC111890857,gen…
GO:0008277	regulation of G protein-coupled receptor signaling pathway	biological_process	0.22549	1	2	2617	10	29330	2	gene-LOC111889445,gene-LOC111911485	0
GO:0015026	coreceptor activity	molecular_function	0.22549	1	2	2617	10	29330	2	gene-LOC111889445,gene-LOC111911485	0
GO:0009063	cellular amino acid catabolic process	biological_process	0.22636	1	5	2617	37	29330	5	gene-LOC111891985,gene-LOC111916381,gene-LOC111906487,gene-LOC111901134,gene-LOC111894548	0
GO:0046599	regulation of centriole replication	biological_process	0.22645	1	1	2617	3	29330	0		1	gene-LOC111883728
GO:0046600	negative regulation of centriole replication	biological_process	0.22645	1	1	2617	3	29330	0		1	gene-LOC111883728
GO:1902116	negative regulation of organelle assembly	biological_process	0.22645	1	1	2617	3	29330	0		1	gene-LOC111883728
GO:0004146	dihydrofolate reductase activity	molecular_function	0.22729	1	2	2617	9	29330	2	gene-LOC111908484,gene-LOC111887433	0
GO:0045300	acyl-[acyl-carrier-protein] desaturase activity	molecular_function	0.22953	1	1	2617	3	29330	0		1	gene-LOC111876863
GO:0015698	inorganic anion transport	biological_process	0.22959	1	10	2617	83	29330	5	gene-LOC111921287,gene-LOC111904012,gene-LOC111890823,gene-LOC111909260,gene-LOC111899878	5	gene-LOC111921677,gene-LOC111916019,gene-LOC111893866,gene-LOC111888901,gene-LOC111887180
GO:0038166	angiotensin-activated signaling pathway	biological_process	0.22965	1	1	2617	3	29330	1	gene-LOC111893272	0
GO:0043434	response to peptide hormone	biological_process	0.22965	1	1	2617	3	29330	1	gene-LOC111893272	0
GO:0071375	cellular response to peptide hormone stimulus	biological_process	0.22965	1	1	2617	3	29330	1	gene-LOC111893272	0
GO:1901652	response to peptide	biological_process	0.22965	1	1	2617	3	29330	1	gene-LOC111893272	0
GO:1901653	cellular response to peptide	biological_process	0.22965	1	1	2617	3	29330	1	gene-LOC111893272	0
GO:1904385	cellular response to angiotensin	biological_process	0.22965	1	1	2617	3	29330	1	gene-LOC111893272	0
GO:1990776	response to angiotensin	biological_process	0.22965	1	1	2617	3	29330	1	gene-LOC111893272	0
GO:0005944	phosphatidylinositol 3-kinase complex, class IB	cellular_component	0.22992	1	2	2617	11	29330	0		2	gene-LOC111889884,gene-LOC111921221
GO:0035014	phosphatidylinositol 3-kinase regulator activity	molecular_function	0.22992	1	2	2617	11	29330	0		2	gene-LOC111889884,gene-LOC111921221
GO:0046935	1-phosphatidylinositol-3-kinase regulator activity	molecular_function	0.22992	1	2	2617	11	29330	0		2	gene-LOC111921221,gene-LOC111889884
GO:0097651	phosphatidylinositol 3-kinase complex, class I	cellular_component	0.22992	1	2	2617	11	29330	0		2	gene-LOC111889884,gene-LOC111921221
GO:0016667	oxidoreductase activity, acting on a sulfur group of donors	molecular_function	0.23042	1	17	2617	170	29330	7	gene-LOC111892714,gene-LOC111911290,gene-LOC111875860,gene-LOC111896605,gene-LOC111908849,gene-LOC111895030,gene-LOC111882605	10	gene-LOC111919720,gene-LOC111901605,gene-LOC111897912,gene-LOC111892722,gene-LOC111896140,gene-LOC111882774,gene-LOC111900008,gene-LOC111917224,gene-LOC111897091,gene-LOC111906050
GO:0048472	threonine-phosphate decarboxylase activity	molecular_function	0.23055	1	1	2617	3	29330	0		1	gene-LOC111917488
GO:0050830	defense response to Gram-positive bacterium	biological_process	0.23096	1	2	2617	12	29330	0		2	gene-LOC111878089,gene-LOC111901023
GO:0006811	ion transport	biological_process	0.23098	1	136	2617	1386	29330	78	gene-LOC111910808,gene-LOC111877153,gene-LOC111911485,gene-LOC111910021,gene-LOC111888217,gene-LOC111896605,gene-LOC111879170,gene-LOC111893851,gene-LOC111903705,gene-LOC111921158,gene-LOC111892714,gene-LOC111890481,gene-LOC111906314,gene-LOC111909260,gene-LOC111881365,gene-LOC111917933,gene-LOC111896032,gene-LOC111919082,gene-LOC111911906,gene-LOC111900389,gene-LOC111877458,gene-LOC111902161,gen…	58	gene-LOC111921650,gene-LOC111901946,gene-LOC111910384,gene-LOC111887180,gene-LOC111897395,gene-LOC111916539,gene-LOC111893866,Novel00310,gene-LOC111892553,gene-LOC111915429,gene-LOC111895535,gene-LOC111894364,gene-LOC111889035,gene-LOC111895404,gene-LOC111888901,gene-LOC111880135,gene-LOC111879749,gene-LOC111887358,gene-LOC111894603,gene-LOC111911878,gene-LOC111893067,gene-LOC111916019,Novel00948…
GO:0032780	negative regulation of ATPase activity	biological_process	0.23132	1	2	2617	11	29330	2	gene-LOC111898183,gene-LOC111912362	0
GO:0015934	large ribosomal subunit	cellular_component	0.23204	1	3	2617	18	29330	2	gene-LOC111901265,gene-LOC111885083	1	gene-LOC111883004
GO:0008115	sarcosine oxidase activity	molecular_function	0.23285	1	1	2617	2	29330	1	gene-LOC111890855	0
GO:0016647	oxidoreductase activity, acting on the CH-NH group of donors, oxygen as acceptor	molecular_function	0.23285	1	1	2617	2	29330	1	gene-LOC111890855	0
GO:0018193	peptidyl-amino acid modification	biological_process	0.23453	1	13	2617	110	29330	8	gene-LOC111876681,gene-LOC111899205,gene-LOC111901924,gene-LOC111916911,gene-LOC111880618,gene-LOC111917978,gene-LOC111889724,gene-LOC111891985	5	gene-LOC111879793,gene-LOC111918336,gene-LOC111906050,gene-LOC111877013,gene-LOC111885809
GO:1901700	response to oxygen-containing compound	biological_process	0.23513	1	6	2617	48	29330	4	gene-LOC111913054,gene-LOC111893272,gene-LOC111917539,gene-LOC111897242	2	gene-LOC111900401,gene-LOC111893866
GO:0016151	nickel cation binding	molecular_function	0.2353	1	7	2617	64	29330	4	gene-LOC111898624,gene-LOC111903592,gene-LOC111914354,gene-LOC111906271	3	gene-LOC111906050,gene-LOC111899287,gene-LOC111889808
GO:0007129	synapsis	biological_process	0.23548	1	3	2617	18	29330	3	gene-LOC111885301,gene-LOC111906710,gene-LOC111897420	0
GO:0007130	synaptonemal complex assembly	biological_process	0.23548	1	3	2617	18	29330	3	gene-LOC111897420,gene-LOC111906710,gene-LOC111885301	0
GO:0045143	homologous chromosome segregation	biological_process	0.23548	1	3	2617	18	29330	3	gene-LOC111885301,gene-LOC111897420,gene-LOC111906710	0
GO:0070192	chromosome organization involved in meiotic cell cycle	biological_process	0.23548	1	3	2617	18	29330	3	gene-LOC111897420,gene-LOC111906710,gene-LOC111885301	0
GO:0070193	synaptonemal complex organization	biological_process	0.23548	1	3	2617	18	29330	3	gene-LOC111906710,gene-LOC111897420,gene-LOC111885301	0
GO:0005088	Ras guanyl-nucleotide exchange factor activity	molecular_function	0.23575	1	3	2617	19	29330	2	gene-LOC111882012,gene-LOC111912273	1	gene-LOC111881239
GO:0005089	Rho guanyl-nucleotide exchange factor activity	molecular_function	0.23575	1	3	2617	19	29330	2	gene-LOC111912273,gene-LOC111882012	1	gene-LOC111881239
GO:0016567	protein ubiquitination	biological_process	0.23583	1	16	2617	136	29330	10	gene-LOC111897415,gene-LOC111913698,gene-LOC111887604,gene-LOC111896605,gene-LOC111911236,gene-LOC111902942,gene-LOC111911925,gene-LOC111920253,gene-LOC111905001,gene-LOC111877456	6	gene-LOC111888495,gene-LOC111918108,gene-LOC111885506,gene-LOC111914787,gene-LOC111895075,gene-LOC111905633
GO:0008272	sulfate transport	biological_process	0.23698	1	3	2617	18	29330	2	gene-LOC111909260,gene-LOC111921287	1	gene-LOC111921677
GO:0015116	sulfate transmembrane transporter activity	molecular_function	0.23698	1	3	2617	18	29330	2	gene-LOC111921287,gene-LOC111909260	1	gene-LOC111921677
GO:0032801	receptor catabolic process	biological_process	0.2386	1	4	2617	27	29330	2	gene-LOC111877244,gene-LOC111883864	2	gene-LOC111881993,gene-LOC111894982
GO:0004511	tyrosine 3-monooxygenase activity	molecular_function	0.2394	1	1	2617	3	29330	1	gene-LOC111912924	0
GO:0016714	oxidoreductase activity, acting on paired donors, with incorporation or reduction of molecular oxygen, reduced pteridine as one donor, and incorporation of one atom of oxygen	molecular_function	0.2394	1	1	2617	3	29330	1	gene-LOC111912924	0
GO:0004356	glutamate-ammonia ligase activity	molecular_function	0.24023	1	2	2617	11	29330	2	gene-LOC111881770,gene-LOC111883376	0
GO:0016211	ammonia ligase activity	molecular_function	0.24023	1	2	2617	11	29330	2	gene-LOC111883376,gene-LOC111881770	0
GO:0016880	acid-ammonia (or amide) ligase activity	molecular_function	0.24023	1	2	2617	11	29330	2	gene-LOC111881770,gene-LOC111883376	0
GO:0004308	exo-alpha-sialidase activity	molecular_function	0.24133	1	1	2617	2	29330	1	gene-LOC111894525	0
GO:0016997	alpha-sialidase activity	molecular_function	0.24133	1	1	2617	2	29330	1	gene-LOC111894525	0
GO:0032501	multicellular organismal process	biological_process	0.24147	1	66	2617	633	29330	41	gene-LOC111884099,gene-LOC111884417,gene-LOC111881069,gene-LOC111906234,gene-LOC111877219,gene-LOC111879661,gene-LOC111877217,gene-LOC111921235,gene-LOC111906707,gene-LOC111906235,gene-LOC111880162,gene-LOC111906926,gene-LOC111906238,Novel00524,gene-LOC111894089,gene-LOC111908770,gene-LOC111877226,gene-LOC111879376,gene-LOC111893408,gene-LOC111916156,gene-LOC111906966,gene-LOC111882704,gene-LOC11…	25	gene-LOC111913769,gene-LOC111919608,gene-LOC111913778,gene-LOC111901461,gene-LOC111890903,gene-LOC111896121,gene-LOC111913793,gene-LOC111921221,gene-LOC111919716,gene-LOC111906557,gene-LOC111889555,gene-LOC111905139,gene-LOC111917960,gene-LOC111879638,gene-LOC111913744,gene-LOC111893235,gene-LOC111878141,Novel01060,gene-LOC111905041,gene-LOC111914281,gene-LOC111915525,gene-LOC111903901,gene-LOC11…
GO:0046422	violaxanthin de-epoxidase activity	molecular_function	0.24155	1	1	2617	3	29330	1	gene-LOC111890794	0
GO:0016458	gene silencing	biological_process	0.24162	1	4	2617	27	29330	4	gene-LOC111900748,gene-LOC111908147,gene-LOC111893311,gene-LOC111895261	0
GO:0031047	gene silencing by RNA	biological_process	0.24162	1	4	2617	27	29330	4	gene-LOC111908147,gene-LOC111900748,gene-LOC111895261,gene-LOC111893311	0
GO:0008519	ammonium transmembrane transporter activity	molecular_function	0.24238	1	3	2617	19	29330	2	gene-LOC111875863,gene-LOC111901271	1	gene-LOC111915429
GO:0015696	ammonium transport	biological_process	0.24238	1	3	2617	19	29330	2	gene-LOC111901271,gene-LOC111875863	1	gene-LOC111915429
GO:0007623	circadian rhythm	biological_process	0.24282	1	3	2617	18	29330	2	gene-LOC111917195,gene-LOC111907416	1	gene-LOC111905041
GO:0030170	pyridoxal phosphate binding	molecular_function	0.2431	1	12	2617	107	29330	7	gene-LOC111903715,gene-LOC111899507,gene-LOC111891651,gene-LOC111914645,gene-LOC111879506,gene-LOC111920617,gene-LOC111911912	5	gene-LOC111912966,gene-LOC111910693,gene-LOC111916337,gene-LOC111900295,gene-LOC111887025
GO:0070279	vitamin B6 binding	molecular_function	0.2431	1	12	2617	107	29330	7	gene-LOC111879506,gene-LOC111911912,gene-LOC111920617,gene-LOC111903715,gene-LOC111891651,gene-LOC111899507,gene-LOC111914645	5	gene-LOC111916337,gene-LOC111900295,gene-LOC111887025,gene-LOC111912966,gene-LOC111910693
GO:0099513	polymeric cytoskeletal fiber	cellular_component	0.24453	1	5	2617	33	29330	2	gene-LOC111904517,gene-LOC111879684	3	gene-LOC111892002,gene-LOC111915525,gene-LOC111897329
GO:0004631	phosphomevalonate kinase activity	molecular_function	0.24541	1	2	2617	7	29330	1	gene-LOC111917392	1	gene-LOC111890336
GO:0006695	cholesterol biosynthetic process	biological_process	0.24541	1	2	2617	7	29330	1	gene-LOC111917392	1	gene-LOC111890336
GO:1902653	secondary alcohol biosynthetic process	biological_process	0.24541	1	2	2617	7	29330	1	gene-LOC111917392	1	gene-LOC111890336
GO:0005891	voltage-gated calcium channel complex	cellular_component	0.24566	1	1	2617	2	29330	1	gene-LOC111920971	0
GO:0036128	CatSper complex	cellular_component	0.24566	1	1	2617	2	29330	1	gene-LOC111920971	0
GO:0016592	mediator complex	cellular_component	0.24669	1	17	2617	143	29330	13	gene-LOC111883684,gene-LOC111909686,gene-LOC111890232,gene-LOC111884099,gene-LOC111907152,gene-LOC111902555,gene-LOC111883477,gene-LOC111916523,gene-LOC111893408,gene-LOC111908478,gene-LOC111881480,gene-LOC111887026,gene-LOC111905319	4	gene-LOC111906284,gene-LOC111918033,gene-LOC111903203,gene-LOC111896121
GO:0008324	cation transmembrane transporter activity	molecular_function	0.24691	1	90	2617	908	29330	47	gene-LOC111912890,gene-LOC111911485,gene-LOC111917273,gene-LOC111910808,gene-LOC111906063,gene-LOC111903705,gene-LOC111890481,gene-LOC111877001,gene-LOC111879170,gene-LOC111893851,gene-LOC111914494,gene-LOC111905352,gene-LOC111917933,gene-LOC111896032,gene-LOC111899638,gene-LOC111921045,gene-LOC111881365,gene-LOC111907093,gene-LOC111905659,gene-LOC111877458,gene-LOC111902161,gene-LOC111879637,gen…	43	gene-LOC111899574,gene-LOC111919105,gene-LOC111899556,gene-LOC111916539,gene-LOC111897395,gene-LOC111899550,gene-LOC111894982,gene-LOC111910384,gene-LOC111899501,gene-LOC111892553,gene-LOC111915429,gene-LOC111899503,gene-LOC111895535,Novel00212,gene-LOC111899557,gene-LOC111891028,gene-LOC111904850,gene-LOC111904325,gene-LOC111893741,gene-LOC111890503,gene-LOC111889884,gene-LOC111879749,gene-LOC11…
GO:0007005	mitochondrion organization	biological_process	0.2473	1	14	2617	127	29330	8	gene-LOC111895774,gene-LOC111881403,gene-LOC111898828,gene-LOC111906912,gene-LOC111905407,gene-LOC111884223,gene-LOC111905001,gene-LOC111881480	6	gene-LOC111882853,gene-LOC111908128,gene-LOC111897181,gene-LOC111894365,gene-LOC111896121,gene-LOC111895710
GO:0003873	6-phosphofructo-2-kinase activity	molecular_function	0.24752	1	3	2617	21	29330	0		3	gene-LOC111906430,gene-LOC111910647,gene-LOC111893107
GO:0006000	fructose metabolic process	biological_process	0.24752	1	3	2617	21	29330	0		3	gene-LOC111893107,gene-LOC111910647,gene-LOC111906430
GO:1901681	sulfur compound binding	molecular_function	0.24841	1	7	2617	56	29330	2	gene-LOC111898601,gene-LOC111896435	5	gene-LOC111882751,gene-LOC111884747,gene-LOC111884755,gene-LOC111898603,gene-LOC111898600
GO:0030173	integral component of Golgi membrane	cellular_component	0.24843	1	3	2617	18	29330	1	gene-LOC111892123	2	gene-LOC111896154,gene-LOC111891112
GO:0031228	intrinsic component of Golgi membrane	cellular_component	0.24843	1	3	2617	18	29330	1	gene-LOC111892123	2	gene-LOC111891112,gene-LOC111896154
GO:0032324	molybdopterin cofactor biosynthetic process	biological_process	0.24851	1	1	2617	3	29330	0		1	gene-LOC111899225
GO:0016441	posttranscriptional gene silencing	biological_process	0.25148	1	2	2617	11	29330	2	gene-LOC111908147,gene-LOC111895261	0
GO:0035194	post-transcriptional gene silencing by RNA	biological_process	0.25148	1	2	2617	11	29330	2	gene-LOC111908147,gene-LOC111895261	0
GO:0040029	regulation of gene expression, epigenetic	biological_process	0.25148	1	2	2617	11	29330	2	gene-LOC111895261,gene-LOC111908147	0
GO:0042919	benzoate transport	biological_process	0.25166	1	1	2617	2	29330	1	gene-LOC111899878	0
GO:0042925	benzoate transmembrane transporter activity	molecular_function	0.25166	1	1	2617	2	29330	1	gene-LOC111899878	0
GO:0030154	cell differentiation	biological_process	0.25189	1	15	2617	134	29330	6	gene-LOC111880690,gene-LOC111907720,gene-LOC111916156,gene-LOC111897420,gene-LOC111912730,gene-LOC111891717	9	gene-LOC111913778,gene-LOC111907251,gene-LOC111906557,gene-LOC111906375,gene-LOC111919370,gene-LOC111893235,gene-LOC111879638,gene-LOC111901461,gene-LOC111905139
GO:0048869	cellular developmental process	biological_process	0.25189	1	15	2617	134	29330	6	gene-LOC111912730,gene-LOC111891717,gene-LOC111916156,gene-LOC111897420,gene-LOC111907720,gene-LOC111880690	9	gene-LOC111901461,gene-LOC111905139,gene-LOC111919370,gene-LOC111879638,gene-LOC111893235,gene-LOC111906375,gene-LOC111907251,gene-LOC111913778,gene-LOC111906557
GO:0000735	removal of nonhomologous ends	biological_process	0.25205	1	1	2617	3	29330	0		1	gene-LOC111916643
GO:0000736	double-strand break repair via single-strand annealing, removal of nonhomologous ends	biological_process	0.25205	1	1	2617	3	29330	0		1	gene-LOC111916643
GO:0045002	double-strand break repair via single-strand annealing	biological_process	0.25205	1	1	2617	3	29330	0		1	gene-LOC111916643
GO:0070336	flap-structured DNA binding	molecular_function	0.25205	1	1	2617	3	29330	0		1	gene-LOC111916643
GO:0034062	5-3 RNA polymerase activity	molecular_function	0.25214	1	27	2617	226	29330	15	gene-LOC111899237,gene-LOC111880896,gene-LOC111902641,gene-LOC111893046,gene-LOC111883097,gene-LOC111876188,gene-LOC111893552,gene-LOC111914355,gene-LOC111880828,gene-LOC111903332,gene-LOC111920789,gene-LOC111901119,gene-LOC111918788,gene-LOC111892691,gene-LOC111885626	12	gene-LOC111918540,gene-LOC111919720,gene-LOC111919608,gene-LOC111920403,gene-LOC111918586,Novel00599,gene-LOC111885589,gene-LOC111902114,gene-LOC111889808,gene-LOC111877285,gene-LOC111890393,gene-LOC111892613
GO:0097747	RNA polymerase activity	molecular_function	0.25214	1	27	2617	226	29330	15	gene-LOC111880828,gene-LOC111903332,gene-LOC111920789,gene-LOC111893552,gene-LOC111914355,gene-LOC111892691,gene-LOC111885626,gene-LOC111901119,gene-LOC111918788,gene-LOC111880896,gene-LOC111902641,gene-LOC111899237,gene-LOC111876188,gene-LOC111893046,gene-LOC111883097	12	Novel00599,gene-LOC111889808,gene-LOC111885589,gene-LOC111902114,gene-LOC111920403,gene-LOC111918586,gene-LOC111892613,gene-LOC111890393,gene-LOC111877285,gene-LOC111919720,gene-LOC111918540,gene-LOC111919608
GO:0003006	developmental process involved in reproduction	biological_process	0.25295	1	9	2617	75	29330	3	gene-LOC111907720,gene-LOC111906710,gene-LOC111891717	6	gene-LOC111906557,gene-LOC111913778,Novel01060,gene-LOC111893235,gene-LOC111878141,gene-LOC111919370
GO:0046164	alcohol catabolic process	biological_process	0.25326	1	2	2617	12	29330	2	gene-LOC111904660,gene-LOC111892396	0
GO:0046174	polyol catabolic process	biological_process	0.25326	1	2	2617	12	29330	2	gene-LOC111904660,gene-LOC111892396	0
GO:1901616	organic hydroxy compound catabolic process	biological_process	0.25326	1	2	2617	12	29330	2	gene-LOC111892396,gene-LOC111904660	0
GO:0031515	tRNA (m1A) methyltransferase complex	cellular_component	0.25351	1	2	2617	12	29330	0		2	gene-LOC111913455,gene-LOC111877671
GO:0034708	methyltransferase complex	cellular_component	0.25351	1	2	2617	12	29330	0		2	gene-LOC111877671,gene-LOC111913455
GO:0043527	tRNA methyltransferase complex	cellular_component	0.25351	1	2	2617	12	29330	0		2	gene-LOC111913455,gene-LOC111877671
GO:0050852	T cell receptor signaling pathway	biological_process	0.25365	1	1	2617	3	29330	1	gene-LOC111906892	0
GO:0022412	cellular process involved in reproduction in multicellular organism	biological_process	0.25368	1	6	2617	48	29330	2	gene-LOC111879376,gene-LOC111891717	4	gene-LOC111893235,gene-LOC111906557,gene-LOC111913778,gene-LOC111919370
GO:1901642	nucleoside transmembrane transport	biological_process	0.25372	1	2	2617	12	29330	1	gene-LOC111886455	1	gene-LOC111899745
GO:0006474	N-terminal protein amino acid acetylation	biological_process	0.25382	1	1	2617	3	29330	1	gene-LOC111880618	0
GO:0017196	N-terminal peptidyl-methionine acetylation	biological_process	0.25382	1	1	2617	3	29330	1	gene-LOC111880618	0
GO:0018206	peptidyl-methionine modification	biological_process	0.25382	1	1	2617	3	29330	1	gene-LOC111880618	0
GO:0031414	N-terminal protein acetyltransferase complex	cellular_component	0.25382	1	1	2617	3	29330	1	gene-LOC111880618	0
GO:0031417	NatC complex	cellular_component	0.25382	1	1	2617	3	29330	1	gene-LOC111880618	0
GO:0050661	NADP binding	molecular_function	0.25458	1	12	2617	110	29330	8	gene-LOC111878544,gene-LOC111880972,gene-LOC111920772,gene-LOC111883427,gene-LOC111888390,gene-LOC111886365,gene-LOC111900625,gene-LOC111889133	4	gene-LOC111889035,gene-LOC111882382,gene-LOC111877982,gene-LOC111912665
GO:0000408	EKC/KEOPS complex	cellular_component	0.2551	1	3	2617	20	29330	1	gene-LOC111906142	2	gene-LOC111921221,gene-LOC111893685
GO:0044419	interspecies interaction between organisms	biological_process	0.25591	1	126	2617	1252	29330	77	gene-LOC111905001,gene-LOC111888190,gene-LOC111875853,gene-LOC111907661,gene-LOC111881438,Novel00678,gene-LOC111901592,gene-LOC111885053,gene-LOC111894167,gene-LOC111909953,gene-LOC111890809,gene-LOC111899237,gene-LOC111890855,gene-LOC111891431,gene-LOC111891167,gene-LOC111914467,gene-LOC111893105,gene-LOC111895774,gene-LOC111886105,gene-LOC111878024,gene-LOC111902663,gene-LOC111920118,gene-LOC11…	49	gene-LOC111906785,gene-LOC111899404,gene-LOC111911448,gene-LOC111919105,gene-LOC111885983,gene-LOC111918920,gene-LOC111909373,gene-LOC111899550,gene-LOC111883332,gene-LOC111894982,gene-LOC111914365,gene-LOC111920156,gene-LOC111919608,gene-LOC111884564,gene-LOC111897287,gene-LOC111919415,gene-LOC111893653,gene-LOC111890497,gene-LOC111896121,gene-LOC111889950,gene-LOC111903533,gene-LOC111920053,gen…
GO:1902533	positive regulation of intracellular signal transduction	biological_process	0.25729	1	4	2617	27	29330	2	gene-LOC111913054,gene-LOC111902966	2	gene-LOC111903901,gene-LOC111914281
GO:0008137	NADH dehydrogenase (ubiquinone) activity	molecular_function	0.25749	1	8	2617	57	29330	3	gene-LOC111893406,gene-LOC111905122,gene-LOC111876446	5	gene-LOC111889526,gene-LOC111919624,gene-LOC111911083,gene-LOC111894961,gene-LOC111918621
GO:0050136	NADH dehydrogenase (quinone) activity	molecular_function	0.25749	1	8	2617	57	29330	3	gene-LOC111893406,gene-LOC111876446,gene-LOC111905122	5	gene-LOC111919624,gene-LOC111889526,gene-LOC111918621,gene-LOC111911083,gene-LOC111894961
GO:0008171	O-methyltransferase activity	molecular_function	0.25849	1	9	2617	82	29330	3	gene-LOC111898999,gene-LOC111879659,gene-LOC111904996	6	gene-LOC111885273,gene-LOC111914669,gene-LOC111876731,gene-LOC111904998,gene-LOC111903396,gene-LOC111890014
GO:0019722	calcium-mediated signaling	biological_process	0.25887	1	2	2617	12	29330	1	gene-LOC111914089	1	gene-LOC111921677
GO:0019932	second-messenger-mediated signaling	biological_process	0.25887	1	2	2617	12	29330	1	gene-LOC111914089	1	gene-LOC111921677
GO:0042626	ATPase-coupled transmembrane transporter activity	molecular_function	0.25921	1	24	2617	173	29330	18	gene-LOC111897601,gene-LOC111906809,gene-LOC111908733,gene-LOC111920253,gene-LOC111919485,gene-LOC111888824,gene-LOC111921599,gene-LOC111908773,gene-LOC111893046,gene-LOC111888298,gene-LOC111888188,gene-LOC111880690,gene-LOC111916364,gene-LOC111919082,gene-LOC111901190,gene-LOC111915140,gene-LOC111890855,gene-LOC111879637	6	gene-LOC111899404,gene-LOC111916863,gene-LOC111879294,gene-LOC111876554,gene-LOC111884675,gene-LOC111915067
GO:0002682	regulation of immune system process	biological_process	0.25941	1	5	2617	33	29330	4	gene-LOC111894815,gene-LOC111902966,gene-LOC111917997,gene-LOC111906892	1	gene-LOC111904850
GO:0043462	regulation of ATPase activity	biological_process	0.25977	1	2	2617	12	29330	2	gene-LOC111898183,gene-LOC111912362	0
GO:0004520	endodeoxyribonuclease activity	molecular_function	0.26015	1	7	2617	56	29330	6	gene-LOC111891007,gene-LOC111878024,gene-LOC111881499,gene-LOC111880828,gene-LOC111882605,gene-LOC111875853	1	gene-LOC111876427
GO:0006729	tetrahydrobiopterin biosynthetic process	biological_process	0.26048	1	1	2617	4	29330	0		1	gene-LOC111909377
GO:0008124	4-alpha-hydroxytetrahydrobiopterin dehydratase activity	molecular_function	0.26048	1	1	2617	4	29330	0		1	gene-LOC111909377
GO:0034311	diol metabolic process	biological_process	0.26048	1	1	2617	4	29330	0		1	gene-LOC111909377
GO:0034312	diol biosynthetic process	biological_process	0.26048	1	1	2617	4	29330	0		1	gene-LOC111909377
GO:0046146	tetrahydrobiopterin metabolic process	biological_process	0.26048	1	1	2617	4	29330	0		1	gene-LOC111909377
GO:0019898	extrinsic component of membrane	cellular_component	0.26093	1	5	2617	43	29330	0		5	gene-LOC111889884,gene-LOC111884373,gene-LOC111894986,gene-LOC111877857,gene-LOC111921221
GO:0032392	DNA geometric change	biological_process	0.26186	1	2	2617	7	29330	1	gene-LOC111912362	1	gene-LOC111903230
GO:0032508	DNA duplex unwinding	biological_process	0.26186	1	2	2617	7	29330	1	gene-LOC111912362	1	gene-LOC111903230
GO:0006824	cobalt ion transport	biological_process	0.26374	1	1	2617	4	29330	0		1	gene-LOC111895535
GO:0015087	cobalt ion transmembrane transporter activity	molecular_function	0.26374	1	1	2617	4	29330	0		1	gene-LOC111895535
GO:0070972	protein localization to endoplasmic reticulum	biological_process	0.26453	1	17	2617	125	29330	13	gene-LOC111898999,gene-LOC111915504,gene-LOC111907483,gene-LOC111917233,gene-LOC111909982,gene-LOC111901176,gene-LOC111909132,gene-LOC111898993,gene-LOC111894567,gene-LOC111918834,gene-LOC111917273,gene-LOC111879926,gene-LOC111908484	4	gene-LOC111905149,gene-LOC111903827,gene-LOC111907211,gene-LOC111899513
GO:0032270	positive regulation of cellular protein metabolic process	biological_process	0.26508	1	6	2617	46	29330	5	gene-LOC111916348,gene-LOC111913054,gene-LOC111906567,gene-LOC111898733,gene-LOC111889724	1	gene-LOC111908128
GO:0051247	positive regulation of protein metabolic process	biological_process	0.26508	1	6	2617	46	29330	5	gene-LOC111889724,gene-LOC111906567,gene-LOC111916348,gene-LOC111913054,gene-LOC111898733	1	gene-LOC111908128
GO:0015643	toxic substance binding	molecular_function	0.26641	1	3	2617	21	29330	1	gene-LOC111910614	2	gene-LOC111909377,gene-LOC111920156
GO:0015075	ion transmembrane transporter activity	molecular_function	0.26724	1	112	2617	1128	29330	64	gene-LOC111917273,gene-LOC111910808,gene-LOC111882254,gene-LOC111919980,gene-LOC111911485,gene-LOC111912890,gene-LOC111905352,gene-LOC111893851,gene-LOC111914494,gene-LOC111879170,gene-LOC111877001,gene-LOC111890481,gene-LOC111921287,gene-LOC111906063,gene-LOC111903705,gene-LOC111907093,gene-LOC111881365,gene-LOC111900127,gene-LOC111909260,gene-LOC111896032,gene-LOC111918994,gene-LOC111899638,gen…	48	gene-LOC111912103,gene-LOC111899556,gene-LOC111899574,gene-LOC111919105,gene-LOC111899501,gene-LOC111910384,gene-LOC111894982,gene-LOC111899550,gene-LOC111916539,gene-LOC111897395,Novel00212,gene-LOC111895535,gene-LOC111899503,gene-LOC111915429,gene-LOC111892553,gene-LOC111893741,gene-LOC111890503,gene-LOC111904325,gene-LOC111904850,gene-LOC111891028,gene-LOC111899557,gene-LOC111887179,gene-LOC11…
GO:0004114	3,5-cyclic-nucleotide phosphodiesterase activity	molecular_function	0.26732	1	2	2617	11	29330	1	gene-LOC111907105	1	gene-LOC111886985
GO:0070568	guanylyltransferase activity	molecular_function	0.2675	1	2	2617	11	29330	1	gene-LOC111896824	1	gene-LOC111910873
GO:0043044	ATP-dependent chromatin remodeling	biological_process	0.2678	1	5	2617	37	29330	4	gene-LOC111899851,Novel00135,gene-LOC111901489,gene-LOC111910920	1	gene-LOC111906785
GO:0015980	energy derivation by oxidation of organic compounds	biological_process	0.26784	1	15	2617	130	29330	7	gene-LOC111876446,gene-LOC111913760,gene-LOC111894548,gene-LOC111885312,gene-LOC111893406,gene-LOC111898601,gene-LOC111916381	8	gene-LOC111898603,gene-LOC111878141,gene-LOC111918491,gene-LOC111882751,gene-LOC111889526,gene-LOC111905255,gene-LOC111913754,gene-LOC111898600
GO:0015908	fatty acid transport	biological_process	0.26879	1	1	2617	4	29330	0		1	gene-LOC111894364
GO:0015909	long-chain fatty acid transport	biological_process	0.26879	1	1	2617	4	29330	0		1	gene-LOC111894364
GO:0032309	icosanoid secretion	biological_process	0.26879	1	1	2617	4	29330	0		1	gene-LOC111894364
GO:0050482	arachidonic acid secretion	biological_process	0.26879	1	1	2617	4	29330	0		1	gene-LOC111894364
GO:0071715	icosanoid transport	biological_process	0.26879	1	1	2617	4	29330	0		1	gene-LOC111894364
GO:1901571	fatty acid derivative transport	biological_process	0.26879	1	1	2617	4	29330	0		1	gene-LOC111894364
GO:1903963	arachidonate transport	biological_process	0.26879	1	1	2617	4	29330	0		1	gene-LOC111894364
GO:0016776	phosphotransferase activity, phosphate group as acceptor	molecular_function	0.27072	1	11	2617	95	29330	4	gene-LOC111917392,gene-LOC111906809,gene-LOC111912651,gene-LOC111890481	7	gene-LOC111876554,gene-LOC111907977,gene-LOC111879294,gene-LOC111910384,gene-LOC111894576,gene-LOC111899550,gene-LOC111890336
GO:0006164	purine nucleotide biosynthetic process	biological_process	0.27334	1	25	2617	239	29330	16	gene-LOC111921045,gene-LOC111896032,gene-LOC111919865,gene-LOC111904716,gene-LOC111902161,gene-LOC111909449,gene-LOC111903705,gene-LOC111904448,gene-LOC111891623,gene-LOC111912651,gene-LOC111890481,gene-LOC111889809,gene-LOC111911275,gene-LOC111919082,gene-LOC111885967,gene-LOC111893851	9	gene-LOC111892553,gene-LOC111885027,gene-LOC111879749,gene-LOC111910602,gene-LOC111915067,gene-LOC111897395,gene-LOC111891028,gene-LOC111894576,gene-LOC111910384
GO:0007600	sensory perception	biological_process	0.27517	1	4	2617	26	29330	4	gene-LOC111910845,gene-LOC111898733,gene-LOC111907105,gene-LOC111908770	0
GO:0050877	nervous system process	biological_process	0.27517	1	4	2617	26	29330	4	gene-LOC111907105,gene-LOC111910845,gene-LOC111898733,gene-LOC111908770	0
GO:0019310	inositol catabolic process	biological_process	0.27644	1	1	2617	4	29330	1	gene-LOC111904660	0
GO:0050113	inositol oxygenase activity	molecular_function	0.27644	1	1	2617	4	29330	1	gene-LOC111904660	0
GO:0043605	cellular amide catabolic process	biological_process	0.27649	1	3	2617	15	29330	2	gene-LOC111914354,gene-LOC111906271	1	gene-LOC111888262
GO:0015276	ligand-gated ion channel activity	molecular_function	0.27727	1	13	2617	108	29330	11	gene-LOC111903926,gene-LOC111919983,gene-LOC111918997,gene-LOC111896223,gene-LOC111920118,gene-LOC111919980,gene-LOC111890572,gene-LOC111918994,gene-LOC111900127,gene-LOC111900126,gene-LOC111882254	2	gene-LOC111915435,gene-LOC111894603
GO:0022834	ligand-gated channel activity	molecular_function	0.27727	1	13	2617	108	29330	11	gene-LOC111903926,gene-LOC111919983,gene-LOC111890572,gene-LOC111918994,gene-LOC111896223,gene-LOC111918997,gene-LOC111920118,gene-LOC111919980,gene-LOC111900127,gene-LOC111900126,gene-LOC111882254	2	gene-LOC111915435,gene-LOC111894603
GO:0006094	gluconeogenesis	biological_process	0.27784	1	3	2617	21	29330	3	gene-LOC111906142,gene-LOC111877438,gene-LOC111900240	0
GO:0019319	hexose biosynthetic process	biological_process	0.27784	1	3	2617	21	29330	3	gene-LOC111906142,gene-LOC111900240,gene-LOC111877438	0
GO:0046364	monosaccharide biosynthetic process	biological_process	0.27784	1	3	2617	21	29330	3	gene-LOC111906142,gene-LOC111877438,gene-LOC111900240	0
GO:0004097	catechol oxidase activity	molecular_function	0.27817	1	4	2617	31	29330	3	gene-LOC111885479,gene-LOC111889726,gene-LOC111912456	1	gene-LOC111911878
GO:0051499	D-aminoacyl-tRNA deacylase activity	molecular_function	0.27829	1	1	2617	4	29330	0		1	gene-LOC111914343
GO:0009507	chloroplast	cellular_component	0.2797	1	4	2617	31	29330	1	gene-LOC111890794	3	gene-LOC111878437,gene-LOC111908859,gene-LOC111881262
GO:0009536	plastid	cellular_component	0.2797	1	4	2617	31	29330	1	gene-LOC111890794	3	gene-LOC111908859,gene-LOC111878437,gene-LOC111881262
GO:0006955	immune response	biological_process	0.27994	1	13	2617	116	29330	7	gene-LOC111902966,gene-LOC111919148,gene-LOC111906892,gene-LOC111882528,gene-LOC111894815,gene-LOC111917997,gene-LOC111902384	6	gene-LOC111876563,gene-LOC111889884,gene-LOC111906785,gene-LOC111894155,gene-LOC111904850,gene-LOC111918920
GO:0046406	magnesium protoporphyrin IX methyltransferase activity	molecular_function	0.28081	1	1	2617	3	29330	1	gene-LOC111879659	0
GO:1901615	organic hydroxy compound metabolic process	biological_process	0.28087	1	9	2617	79	29330	6	gene-LOC111904660,gene-LOC111910021,gene-LOC111918481,gene-LOC111892396,gene-LOC111917392,gene-LOC111895057	3	gene-LOC111890336,gene-LOC111891620,gene-LOC111909377
GO:0005759	mitochondrial matrix	cellular_component	0.28143	1	4	2617	29	29330	4	gene-LOC111901265,gene-LOC111898220,Novel00024,gene-LOC111905103	0
GO:0006839	mitochondrial transport	biological_process	0.28151	1	5	2617	40	29330	3	gene-LOC111881403,gene-LOC111884223,gene-LOC111905001	2	gene-LOC111894365,gene-LOC111895710
GO:0043085	positive regulation of catalytic activity	biological_process	0.28177	1	4	2617	25	29330	3	gene-LOC111898733,gene-LOC111906567,gene-LOC111916348	1	gene-LOC111908128
GO:0009877	nodulation	biological_process	0.28228	1	6	2617	48	29330	4	gene-LOC111885355,gene-LOC111905001,gene-LOC111884749,gene-LOC111896015	2	gene-LOC111890497,gene-LOC111920156
GO:0031226	intrinsic component of plasma membrane	cellular_component	0.28244	1	15	2617	135	29330	6	gene-LOC111889724,gene-LOC111894567,gene-LOC111908499,gene-LOC111882024,gene-LOC111908500,gene-LOC111916006	9	gene-LOC111889884,Novel00056,gene-LOC111876272,gene-LOC111917500,gene-LOC111878033,gene-LOC111905041,gene-LOC111885135,gene-LOC111883547,gene-LOC111893653
GO:0098025	virus tail, baseplate	cellular_component	0.28266	1	1	2617	4	29330	0		1	gene-LOC111905547
GO:0016884	carbon-nitrogen ligase activity, with glutamine as amido-N-donor	molecular_function	0.28358	1	2	2617	12	29330	2	gene-LOC111917987,gene-LOC111896309	0
GO:1990316	Atg1/ULK1 kinase complex	cellular_component	0.28359	1	1	2617	3	29330	1	gene-LOC111877441	0
GO:0001510	RNA methylation	biological_process	0.28386	1	6	2617	52	29330	0		6	gene-LOC111904998,gene-LOC111909331,gene-LOC111893977,gene-LOC111877671,gene-LOC111914976,gene-LOC111913455
GO:0042775	mitochondrial ATP synthesis coupled electron transport	biological_process	0.28392	1	4	2617	29	29330	2	gene-LOC111913760,gene-LOC111893406	2	gene-LOC111889526,gene-LOC111918491
GO:0000772	mating pheromone activity	molecular_function	0.28514	1	3	2617	21	29330	2	gene-LOC111878863,gene-LOC111901378	1	gene-LOC111894364
GO:0009888	tissue development	biological_process	0.28597	1	8	2617	76	29330	3	gene-LOC111891717,gene-LOC111892306,gene-LOC111897420	5	gene-LOC111884664,gene-LOC111906557,gene-LOC111879009,gene-LOC111919370,gene-LOC111893235
GO:0033821	DNA beta-glucosyltransferase activity	molecular_function	0.2861	1	2	2617	9	29330	2	gene-LOC111893105,gene-LOC111900787	0
GO:0099018	restriction-modification system evasion by virus	biological_process	0.2861	1	2	2617	9	29330	2	gene-LOC111900787,gene-LOC111893105	0
GO:0005768	endosome	cellular_component	0.28636	1	4	2617	31	29330	3	gene-LOC111895261,gene-LOC111913054,gene-LOC111908147	1	gene-LOC111905766
GO:0005337	nucleoside transmembrane transporter activity	molecular_function	0.28646	1	2	2617	13	29330	1	gene-LOC111886455	1	gene-LOC111899745
GO:0015858	nucleoside transport	biological_process	0.28646	1	2	2617	13	29330	1	gene-LOC111886455	1	gene-LOC111899745
GO:0034719	SMN-Sm protein complex	cellular_component	0.28705	1	1	2617	4	29330	1	gene-LOC111877538	0
GO:0035064	methylated histone binding	molecular_function	0.28748	1	2	2617	10	29330	2	gene-LOC111917187,Novel01134	0
GO:0140030	modification-dependent protein binding	molecular_function	0.28748	1	2	2617	10	29330	2	gene-LOC111917187,Novel01134	0
GO:0140034	methylation-dependent protein binding	molecular_function	0.28748	1	2	2617	10	29330	2	gene-LOC111917187,Novel01134	0
GO:0005262	calcium channel activity	molecular_function	0.28822	1	5	2617	42	29330	3	gene-LOC111905659,gene-LOC111896223,gene-LOC111898338	2	gene-LOC111919228,gene-LOC111894603
GO:0009061	anaerobic respiration	biological_process	0.28828	1	6	2617	46	29330	2	gene-LOC111898601,gene-LOC111885312	4	gene-LOC111882751,gene-LOC111913754,gene-LOC111898603,gene-LOC111898600
GO:0006810	transport	biological_process	0.28871	1	365	2617	3766	29330	230	gene-LOC111909260,gene-LOC111904225,gene-LOC111909160,gene-LOC111887433,gene-LOC111881365,gene-LOC111894567,gene-LOC111896032,gene-LOC111892041,gene-LOC111902585,gene-LOC111877458,gene-LOC111902161,gene-LOC111917233,gene-LOC111907850,gene-LOC111915504,gene-LOC111879376,gene-LOC111908473,gene-LOC111910808,gene-LOC111911485,gene-LOC111918834,gene-LOC111884223,gene-LOC111901666,gene-LOC111896605,gen…	135	gene-LOC111890850,gene-LOC111895710,gene-LOC111895535,gene-LOC111878824,gene-LOC111903827,gene-LOC111888987,gene-LOC111894155,gene-LOC111910384,gene-LOC111897395,gene-LOC111890857,gene-LOC111882425,gene-LOC111893866,gene-LOC111920128,gene-LOC111911878,gene-LOC111896154,gene-LOC111893067,gene-LOC111901320,gene-LOC111917427,gene-LOC111916019,Novel00948,gene-LOC111910183,gene-LOC111905041,gene-LOC11…
GO:0002128	tRNA nucleoside ribose methylation	biological_process	0.28871	1	1	2617	4	29330	0		1	gene-LOC111909331
GO:0022836	gated channel activity	molecular_function	0.28934	1	19	2617	170	29330	16	gene-LOC111919980,gene-LOC111920118,gene-LOC111890572,gene-LOC111918994,gene-LOC111882254,gene-LOC111898338,gene-LOC111900127,gene-LOC111900126,gene-LOC111890823,gene-LOC111918997,gene-LOC111896223,gene-LOC111905659,gene-LOC111877458,gene-LOC111903926,gene-LOC111919983,gene-LOC111879170	3	gene-LOC111915435,gene-LOC111916361,gene-LOC111894603
GO:0033365	protein localization to organelle	biological_process	0.29016	1	29	2617	250	29330	21	gene-LOC111908484,gene-LOC111917273,gene-LOC111876970,gene-LOC111881403,gene-LOC111879926,gene-LOC111905001,gene-LOC111918834,gene-LOC111884864,gene-LOC111909132,gene-LOC111884223,gene-LOC111883684,gene-LOC111894567,gene-LOC111893271,gene-LOC111898993,gene-LOC111901176,gene-LOC111885312,gene-LOC111909982,gene-LOC111898999,gene-LOC111917233,gene-LOC111915504,gene-LOC111907483	8	gene-LOC111899513,gene-LOC111914721,gene-LOC111895710,gene-LOC111894365,gene-LOC111907211,gene-LOC111894986,gene-LOC111903827,gene-LOC111905149
GO:0003956	NAD(P)+-protein-arginine ADP-ribosyltransferase activity	molecular_function	0.29062	1	1	2617	1	29330	1	gene-LOC111891623	0
GO:0019056	modulation by virus of host transcription	biological_process	0.29157	1	1	2617	4	29330	1	gene-LOC111902663	0
GO:0039653	suppression by virus of host transcription	biological_process	0.29157	1	1	2617	4	29330	1	gene-LOC111902663	0
GO:0052026	modulation by symbiont of host transcription	biological_process	0.29157	1	1	2617	4	29330	1	gene-LOC111902663	0
GO:0052312	modulation of transcription in other organism involved in symbiotic interaction	biological_process	0.29157	1	1	2617	4	29330	1	gene-LOC111902663	0
GO:0008483	transaminase activity	molecular_function	0.2923	1	3	2617	22	29330	2	gene-LOC111879506,gene-LOC111920617	1	gene-LOC111916337
GO:0042575	DNA polymerase complex	cellular_component	0.2923	1	4	2617	29	29330	3	gene-LOC111898733,gene-LOC111886145,gene-LOC111915909	1	gene-LOC111897345
GO:0000750	pheromone-dependent signal transduction involved in conjugation with cellular fusion	biological_process	0.29451	1	1	2617	4	29330	1	gene-LOC111878863	0
GO:0032005	signal transduction involved in positive regulation of conjugation with cellular fusion	biological_process	0.29451	1	1	2617	4	29330	1	gene-LOC111878863	0
GO:0006865	amino acid transport	biological_process	0.29472	1	6	2617	49	29330	5	gene-LOC111888217,gene-LOC111908304,gene-LOC111910021,gene-LOC111889295,gene-LOC111921621	1	gene-LOC111885354
GO:0004675	transmembrane receptor protein serine/threonine kinase activity	molecular_function	0.29481	1	2	2617	10	29330	0		2	gene-LOC111893069,gene-LOC111904842
GO:0030054	cell junction	cellular_component	0.29514	1	4	2617	25	29330	3	gene-LOC111897507,gene-LOC111879242,gene-LOC111920687	1	gene-LOC111905009
GO:0051234	establishment of localization	biological_process	0.29553	1	366	2617	3781	29330	231	gene-LOC111893263,gene-LOC111903445,gene-LOC111909132,gene-LOC111880855,gene-LOC111920253,gene-LOC111920131,gene-LOC111921599,gene-LOC111877986,gene-LOC111885967,gene-LOC111915762,gene-LOC111920559,gene-LOC111887177,gene-LOC111914868,gene-LOC111901176,gene-LOC111883003,gene-LOC111887307,gene-LOC111889295,gene-LOC111903332,gene-LOC111888298,gene-LOC111919194,gene-LOC111910844,gene-LOC111889445,gen…	135	gene-LOC111888901,gene-LOC111880135,gene-LOC111879749,gene-LOC111913748,gene-LOC111906557,gene-LOC111887358,gene-LOC111907424,gene-LOC111915525,gene-LOC111879294,gene-LOC111891766,gene-LOC111916361,gene-LOC111899528,gene-LOC111915067,gene-LOC111886849,gene-LOC111921650,gene-LOC111876383,gene-LOC111885911,gene-LOC111914721,gene-LOC111905766,gene-LOC111887180,gene-LOC111901946,gene-LOC111918987,gen…
GO:0009405	pathogenesis	biological_process	0.29576	1	39	2617	374	29330	24	gene-LOC111896824,Novel00678,gene-LOC111900060,gene-LOC111890855,gene-LOC111900384,gene-LOC111891431,gene-LOC111917985,gene-LOC111893365,gene-LOC111890809,gene-LOC111902109,gene-LOC111914467,gene-LOC111903313,gene-LOC111920412,gene-LOC111895375,gene-LOC111894706,gene-LOC111904811,gene-LOC111889810,gene-LOC111900595,gene-LOC111881365,Novel01337,gene-LOC111907483,gene-LOC111888150,gene-LOC111907761…	15	gene-LOC111919105,gene-LOC111876272,gene-LOC111911448,gene-LOC111921218,gene-LOC111909373,gene-LOC111877937,gene-LOC111883332,gene-LOC111884564,gene-LOC111904570,gene-LOC111919415,gene-LOC111888514,gene-LOC111879009,gene-LOC111906864,gene-LOC111921476,gene-LOC111879294
GO:0006525	arginine metabolic process	biological_process	0.2958	1	3	2617	23	29330	3	gene-LOC111906487,gene-LOC111901134,gene-LOC111891985	0
GO:0005911	cell-cell junction	cellular_component	0.29614	1	1	2617	3	29330	1	gene-LOC111897507	0
GO:0043900	regulation of multi-organism process	biological_process	0.29616	1	2	2617	13	29330	1	gene-LOC111878863	1	gene-LOC111876726
GO:0046999	regulation of conjugation	biological_process	0.29616	1	2	2617	13	29330	1	gene-LOC111878863	1	gene-LOC111876726
GO:0009606	tropism	biological_process	0.29666	1	2	2617	14	29330	0		2	gene-LOC111904574,gene-LOC111915721
GO:0010274	hydrotropism	biological_process	0.29666	1	2	2617	14	29330	0		2	gene-LOC111904574,gene-LOC111915721
GO:0003743	translation initiation factor activity	molecular_function	0.29706	1	9	2617	83	29330	6	gene-LOC111890349,gene-LOC111884045,gene-LOC111884617,gene-LOC111879938,gene-LOC111897921,gene-LOC111920495	3	gene-LOC111877284,gene-LOC111914385,Novel00092
GO:0016161	beta-amylase activity	molecular_function	0.29715	1	2	2617	12	29330	1	gene-LOC111907105	1	gene-LOC111902686
GO:0009360	DNA polymerase III complex	cellular_component	0.29811	1	3	2617	19	29330	3	gene-LOC111915909,gene-LOC111886145,gene-LOC111898733	0
GO:0005347	ATP transmembrane transporter activity	molecular_function	0.29938	1	1	2617	4	29330	0		1	gene-LOC111912103
GO:0005471	ATP:ADP antiporter activity	molecular_function	0.29938	1	1	2617	4	29330	0		1	gene-LOC111912103
GO:0006862	nucleotide transport	biological_process	0.29938	1	1	2617	4	29330	0		1	gene-LOC111912103
GO:0015217	ADP transmembrane transporter activity	molecular_function	0.29938	1	1	2617	4	29330	0		1	gene-LOC111912103
GO:0015301	anion:anion antiporter activity	molecular_function	0.29938	1	1	2617	4	29330	0		1	gene-LOC111912103
GO:0140323	solute:anion antiporter activity	molecular_function	0.29938	1	1	2617	4	29330	0		1	gene-LOC111912103
GO:0001534	radial spoke	cellular_component	0.29986	1	1	2617	5	29330	0		1	gene-LOC111921221
GO:0005930	axoneme	cellular_component	0.29986	1	1	2617	5	29330	0		1	gene-LOC111921221
GO:0032838	plasma membrane bounded cell projection cytoplasm	cellular_component	0.29986	1	1	2617	5	29330	0		1	gene-LOC111921221
GO:0060285	cilium-dependent cell motility	biological_process	0.29986	1	1	2617	5	29330	0		1	gene-LOC111921221
GO:0060294	cilium movement involved in cell motility	biological_process	0.29986	1	1	2617	5	29330	0		1	gene-LOC111921221
GO:0097014	ciliary plasm	cellular_component	0.29986	1	1	2617	5	29330	0		1	gene-LOC111921221
GO:0099568	cytoplasmic region	cellular_component	0.29986	1	1	2617	5	29330	0		1	gene-LOC111921221
GO:0000795	synaptonemal complex	cellular_component	0.30127	1	2	2617	13	29330	2	gene-LOC111897420,gene-LOC111885301	0
GO:0099086	synaptonemal structure	cellular_component	0.30127	1	2	2617	13	29330	2	gene-LOC111897420,gene-LOC111885301	0
GO:0004336	galactosylceramidase activity	molecular_function	0.30137	1	1	2617	1	29330	1	gene-LOC111889810	0
GO:0006677	glycosylceramide metabolic process	biological_process	0.30137	1	1	2617	1	29330	1	gene-LOC111889810	0
GO:0006681	galactosylceramide metabolic process	biological_process	0.30137	1	1	2617	1	29330	1	gene-LOC111889810	0
GO:0006683	galactosylceramide catabolic process	biological_process	0.30137	1	1	2617	1	29330	1	gene-LOC111889810	0
GO:0006687	glycosphingolipid metabolic process	biological_process	0.30137	1	1	2617	1	29330	1	gene-LOC111889810	0
GO:0019374	galactolipid metabolic process	biological_process	0.30137	1	1	2617	1	29330	1	gene-LOC111889810	0
GO:0019376	galactolipid catabolic process	biological_process	0.30137	1	1	2617	1	29330	1	gene-LOC111889810	0
GO:0019377	glycolipid catabolic process	biological_process	0.30137	1	1	2617	1	29330	1	gene-LOC111889810	0
GO:0030149	sphingolipid catabolic process	biological_process	0.30137	1	1	2617	1	29330	1	gene-LOC111889810	0
GO:0046466	membrane lipid catabolic process	biological_process	0.30137	1	1	2617	1	29330	1	gene-LOC111889810	0
GO:0046477	glycosylceramide catabolic process	biological_process	0.30137	1	1	2617	1	29330	1	gene-LOC111889810	0
GO:0046479	glycosphingolipid catabolic process	biological_process	0.30137	1	1	2617	1	29330	1	gene-LOC111889810	0
GO:0046514	ceramide catabolic process	biological_process	0.30137	1	1	2617	1	29330	1	gene-LOC111889810	0
GO:0007062	sister chromatid cohesion	biological_process	0.30268	1	1	2617	4	29330	1	gene-LOC111886837	0
GO:0007064	mitotic sister chromatid cohesion	biological_process	0.30268	1	1	2617	4	29330	1	gene-LOC111886837	0
GO:0002790	peptide secretion	biological_process	0.30401	1	7	2617	59	29330	5	gene-LOC111901637,gene-LOC111891013,gene-LOC111887026,gene-LOC111876267,gene-LOC111892041	2	Novel00993,gene-LOC111879118
GO:0009306	protein secretion	biological_process	0.30401	1	7	2617	59	29330	5	gene-LOC111892041,gene-LOC111876267,gene-LOC111887026,gene-LOC111891013,gene-LOC111901637	2	gene-LOC111879118,Novel00993
GO:0035592	establishment of protein localization to extracellular region	biological_process	0.30401	1	7	2617	59	29330	5	gene-LOC111876267,gene-LOC111892041,gene-LOC111891013,gene-LOC111887026,gene-LOC111901637	2	gene-LOC111879118,Novel00993
GO:0071692	protein localization to extracellular region	biological_process	0.30401	1	7	2617	59	29330	5	gene-LOC111901637,gene-LOC111887026,gene-LOC111891013,gene-LOC111876267,gene-LOC111892041	2	Novel00993,gene-LOC111879118
GO:0008176	tRNA (guanine-N7-)-methyltransferase activity	molecular_function	0.30462	1	3	2617	22	29330	3	gene-LOC111890709,gene-LOC111891651,gene-LOC111921737	0
GO:0051640	organelle localization	biological_process	0.30488	1	7	2617	60	29330	5	gene-LOC111913057,gene-LOC111903445,gene-LOC111912946,gene-LOC111876685,gene-LOC111882601	2	gene-LOC111882853,gene-LOC111897547
GO:0004127	cytidylate kinase activity	molecular_function	0.30503	1	5	2617	37	29330	1	gene-LOC111906809	4	gene-LOC111899550,gene-LOC111907977,gene-LOC111876554,gene-LOC111879294
GO:0000314	organellar small ribosomal subunit	cellular_component	0.30535	1	2	2617	13	29330	2	Novel00024,gene-LOC111905103	0
GO:0005763	mitochondrial small ribosomal subunit	cellular_component	0.30535	1	2	2617	13	29330	2	Novel00024,gene-LOC111905103	0
GO:0015935	small ribosomal subunit	cellular_component	0.30535	1	2	2617	13	29330	2	Novel00024,gene-LOC111905103	0
GO:0008283	cell population proliferation	biological_process	0.30579	1	4	2617	30	29330	1	gene-LOC111906707	3	gene-LOC111906864,Novel01076,gene-LOC111881973
GO:0046870	cadmium ion binding	molecular_function	0.30638	1	1	2617	4	29330	0		1	gene-LOC111883991
GO:0007186	G protein-coupled receptor signaling pathway	biological_process	0.30679	1	23	2617	211	29330	13	gene-LOC111907416,gene-LOC111916364,gene-LOC111908773,gene-LOC111893046,gene-LOC111889445,gene-LOC111911485,gene-LOC111921599,gene-LOC111893272,gene-LOC111904132,gene-LOC111906809,gene-LOC111910058,gene-LOC111895027,gene-LOC111878524	10	gene-LOC111890857,gene-LOC111914380,gene-LOC111903111,gene-LOC111910647,gene-LOC111918774,gene-LOC111914692,gene-LOC111904732,gene-LOC111902245,gene-LOC111906430,gene-LOC111910531
GO:0004451	isocitrate lyase activity	molecular_function	0.30732	1	1	2617	4	29330	1	gene-LOC111903705	0
GO:0000939	condensed chromosome inner kinetochore	cellular_component	0.30748	1	2	2617	13	29330	2	gene-LOC111897420,gene-LOC111879684	0
GO:0031511	Mis6-Sim4 complex	cellular_component	0.30748	1	2	2617	13	29330	2	gene-LOC111879684,gene-LOC111897420	0
GO:0034450	ubiquitin-ubiquitin ligase activity	molecular_function	0.30751	1	2	2617	10	29330	2	gene-LOC111911236,gene-LOC111920253	0
GO:0009664	plant-type cell wall organization	biological_process	0.30798	1	5	2617	40	29330	3	gene-LOC111876276,gene-LOC111888190,gene-LOC111921785	2	gene-LOC111879504,gene-LOC111901912
GO:0071669	plant-type cell wall organization or biogenesis	biological_process	0.30798	1	5	2617	40	29330	3	gene-LOC111876276,gene-LOC111921785,gene-LOC111888190	2	gene-LOC111901912,gene-LOC111879504
GO:0045333	cellular respiration	biological_process	0.308	1	13	2617	114	29330	5	gene-LOC111893406,gene-LOC111898601,gene-LOC111876446,gene-LOC111913760,gene-LOC111885312	8	gene-LOC111878141,gene-LOC111918491,gene-LOC111889526,gene-LOC111905255,gene-LOC111882751,gene-LOC111913754,gene-LOC111898600,gene-LOC111898603
GO:0004853	uroporphyrinogen decarboxylase activity	molecular_function	0.3081	1	1	2617	4	29330	1	gene-LOC111920495	0
GO:0006576	cellular biogenic amine metabolic process	biological_process	0.30823	1	11	2617	82	29330	6	gene-LOC111917273,gene-LOC111909132,gene-LOC111906314,gene-LOC111894567,gene-LOC111890855,gene-LOC111879684	5	gene-LOC111907255,gene-LOC111900647,gene-LOC111886635,gene-LOC111918388,gene-LOC111918612
GO:0044106	cellular amine metabolic process	biological_process	0.30823	1	11	2617	82	29330	6	gene-LOC111917273,gene-LOC111879684,gene-LOC111906314,gene-LOC111909132,gene-LOC111890855,gene-LOC111894567	5	gene-LOC111907255,gene-LOC111900647,gene-LOC111918612,gene-LOC111886635,gene-LOC111918388
GO:0009372	quorum sensing	biological_process	0.30858	1	5	2617	35	29330	4	gene-LOC111907761,gene-LOC111896824,gene-LOC111888191,gene-LOC111907483	1	gene-LOC111919105
GO:0009595	detection of biotic stimulus	biological_process	0.30858	1	5	2617	35	29330	4	gene-LOC111896824,gene-LOC111907761,gene-LOC111888191,gene-LOC111907483	1	gene-LOC111919105
GO:0060245	detection of cell density	biological_process	0.30858	1	5	2617	35	29330	4	gene-LOC111896824,gene-LOC111907761,gene-LOC111888191,gene-LOC111907483	1	gene-LOC111919105
GO:0018189	pyrroloquinoline quinone biosynthetic process	biological_process	0.3086	1	1	2617	4	29330	1	gene-LOC111891985	0
GO:0018212	peptidyl-tyrosine modification	biological_process	0.3086	1	1	2617	4	29330	1	gene-LOC111891985	0
GO:0010243	response to organonitrogen compound	biological_process	0.30919	1	2	2617	11	29330	2	gene-LOC111913054,gene-LOC111893272	0
GO:0071417	cellular response to organonitrogen compound	biological_process	0.30919	1	2	2617	11	29330	2	gene-LOC111913054,gene-LOC111893272	0
GO:1902531	regulation of intracellular signal transduction	biological_process	0.31015	1	9	2617	67	29330	5	gene-LOC111921457,gene-LOC111897921,gene-LOC111902966,gene-LOC111891623,gene-LOC111913054	4	gene-LOC111894603,gene-LOC111914281,gene-LOC111903901,gene-LOC111898421
GO:0008948	oxaloacetate decarboxylase activity	molecular_function	0.31021	1	8	2617	68	29330	4	gene-LOC111911906,gene-LOC111912473,gene-LOC111881365,gene-LOC111906063	4	gene-LOC111910183,gene-LOC111913754,gene-LOC111904108,gene-LOC111919105
GO:0035725	sodium ion transmembrane transport	biological_process	0.31021	1	8	2617	68	29330	4	gene-LOC111906063,gene-LOC111881365,gene-LOC111911906,gene-LOC111912473	4	gene-LOC111904108,gene-LOC111919105,gene-LOC111913754,gene-LOC111910183
GO:0036376	sodium ion export across plasma membrane	biological_process	0.31021	1	8	2617	68	29330	4	gene-LOC111906063,gene-LOC111912473,gene-LOC111911906,gene-LOC111881365	4	gene-LOC111919105,gene-LOC111904108,gene-LOC111913754,gene-LOC111910183
GO:0016620	oxidoreductase activity, acting on the aldehyde or oxo group of donors, NAD or NADP as acceptor	molecular_function	0.31119	1	6	2617	53	29330	3	gene-LOC111889133,gene-LOC111899161,gene-LOC111900625	3	gene-LOC111903823,gene-LOC111904428,gene-LOC111890516
GO:0016886	ligase activity, forming phosphoric ester bonds	molecular_function	0.31139	1	4	2617	27	29330	4	gene-LOC111886023,gene-LOC111918741,gene-LOC111896824,gene-LOC111910251	0
GO:0003848	2-amino-4-hydroxy-6-hydroxymethyldihydropteridine diphosphokinase activity	molecular_function	0.31151	1	1	2617	4	29330	1	gene-LOC111879046	0
GO:0015085	calcium ion transmembrane transporter activity	molecular_function	0.31164	1	5	2617	43	29330	3	gene-LOC111905659,gene-LOC111898338,gene-LOC111896223	2	gene-LOC111919228,gene-LOC111894603
GO:0008203	cholesterol metabolic process	biological_process	0.31187	1	2	2617	9	29330	1	gene-LOC111917392	1	gene-LOC111890336
GO:1902652	secondary alcohol metabolic process	biological_process	0.31187	1	2	2617	9	29330	1	gene-LOC111917392	1	gene-LOC111890336
GO:0004198	calcium-dependent cysteine-type endopeptidase activity	molecular_function	0.31192	1	1	2617	2	29330	1	gene-LOC111903332	0
GO:0019439	aromatic compound catabolic process	biological_process	0.3121	1	12	2617	115	29330	8	gene-LOC111901176,gene-LOC111883409,gene-LOC111878160,gene-LOC111921583,gene-LOC111896435,gene-LOC111897277,gene-LOC111918219,gene-LOC111875863	4	gene-LOC111896801,gene-LOC111883285,gene-LOC111892548,gene-LOC111892780
GO:0008614	pyridoxine metabolic process	biological_process	0.31282	1	1	2617	3	29330	1	gene-LOC111895057	0
GO:0008615	pyridoxine biosynthetic process	biological_process	0.31282	1	1	2617	3	29330	1	gene-LOC111895057	0
GO:0033856	pyridoxine 5-phosphate synthase activity	molecular_function	0.31282	1	1	2617	3	29330	1	gene-LOC111895057	0
GO:0051179	localization	biological_process	0.3129	1	380	2617	3931	29330	240	gene-LOC111880690,gene-LOC111911275,gene-LOC111887026,gene-LOC111908773,gene-LOC111893046,gene-LOC111888739,gene-LOC111880972,gene-LOC111879637,gene-LOC111897821,gene-LOC111891623,gene-LOC111912651,gene-LOC111907093,gene-LOC111908304,gene-LOC111912946,gene-LOC111899638,gene-LOC111898993,gene-LOC111916403,gene-LOC111916006,gene-LOC111904025,gene-LOC111888188,gene-LOC111891098,gene-LOC111906063,gen…	140	gene-LOC111891028,gene-LOC111916863,gene-LOC111915332,gene-LOC111890503,gene-LOC111901012,gene-LOC111897354,gene-LOC111919680,gene-LOC111894986,gene-LOC111889526,gene-LOC111888641,gene-LOC111896659,gene-LOC111899513,gene-LOC111919676,gene-LOC111876554,gene-LOC111917500,gene-LOC111884675,gene-LOC111906050,gene-LOC111899404,gene-LOC111886866,gene-LOC111885354,gene-LOC111911913,gene-LOC111881290,gen…
GO:0015849	organic acid transport	biological_process	0.31316	1	13	2617	119	29330	11	gene-LOC111893777,gene-LOC111907346,gene-LOC111910021,gene-LOC111908304,gene-LOC111921897,gene-LOC111889295,gene-LOC111913760,gene-LOC111888217,gene-LOC111921621,gene-LOC111919194,gene-LOC111899878	2	gene-LOC111885354,gene-LOC111894364
GO:0046942	carboxylic acid transport	biological_process	0.31316	1	13	2617	119	29330	11	gene-LOC111888217,gene-LOC111913760,gene-LOC111899878,gene-LOC111919194,gene-LOC111921621,gene-LOC111908304,gene-LOC111910021,gene-LOC111893777,gene-LOC111907346,gene-LOC111889295,gene-LOC111921897	2	gene-LOC111894364,gene-LOC111885354
GO:0006119	oxidative phosphorylation	biological_process	0.31367	1	5	2617	37	29330	3	gene-LOC111913760,gene-LOC111876446,gene-LOC111893406	2	gene-LOC111889526,gene-LOC111918491
GO:0042773	ATP synthesis coupled electron transport	biological_process	0.31367	1	5	2617	37	29330	3	gene-LOC111893406,gene-LOC111876446,gene-LOC111913760	2	gene-LOC111918491,gene-LOC111889526
GO:0030247	polysaccharide binding	molecular_function	0.3141	1	11	2617	95	29330	5	gene-LOC111882710,gene-LOC111880685,gene-LOC111894559,gene-LOC111908629,gene-LOC111885122	6	gene-LOC111885144,gene-LOC111916019,gene-LOC111918822,gene-LOC111885135,gene-LOC111914190,gene-LOC111903899
GO:0071941	nitrogen cycle metabolic process	biological_process	0.31475	1	3	2617	21	29330	3	gene-LOC111906271,gene-LOC111914354,gene-LOC111884751	0
GO:0009895	negative regulation of catabolic process	biological_process	0.31498	1	1	2617	4	29330	1	gene-LOC111921583	0
GO:0031330	negative regulation of cellular catabolic process	biological_process	0.31498	1	1	2617	4	29330	1	gene-LOC111921583	0
GO:0043487	regulation of RNA stability	biological_process	0.31498	1	1	2617	4	29330	1	gene-LOC111921583	0
GO:0043488	regulation of mRNA stability	biological_process	0.31498	1	1	2617	4	29330	1	gene-LOC111921583	0
GO:0043489	RNA stabilization	biological_process	0.31498	1	1	2617	4	29330	1	gene-LOC111921583	0
GO:0048255	mRNA stabilization	biological_process	0.31498	1	1	2617	4	29330	1	gene-LOC111921583	0
GO:0061013	regulation of mRNA catabolic process	biological_process	0.31498	1	1	2617	4	29330	1	gene-LOC111921583	0
GO:1902369	negative regulation of RNA catabolic process	biological_process	0.31498	1	1	2617	4	29330	1	gene-LOC111921583	0
GO:1902373	negative regulation of mRNA catabolic process	biological_process	0.31498	1	1	2617	4	29330	1	gene-LOC111921583	0
GO:1903311	regulation of mRNA metabolic process	biological_process	0.31498	1	1	2617	4	29330	1	gene-LOC111921583	0
GO:1903312	negative regulation of mRNA metabolic process	biological_process	0.31498	1	1	2617	4	29330	1	gene-LOC111921583	0
GO:0006778	porphyrin-containing compound metabolic process	biological_process	0.31522	1	8	2617	75	29330	6	gene-LOC111896435,gene-LOC111879659,gene-LOC111894167,gene-LOC111877163,gene-LOC111897277,gene-LOC111920495	2	gene-LOC111892780,gene-LOC111892698
GO:0005874	microtubule	cellular_component	0.31531	1	3	2617	19	29330	2	gene-LOC111879684,gene-LOC111904517	1	gene-LOC111915525
GO:0005985	sucrose metabolic process	biological_process	0.31659	1	3	2617	19	29330	0		3	gene-LOC111890876,gene-LOC111905714,gene-LOC111899117
GO:0006284	base-excision repair	biological_process	0.31688	1	4	2617	27	29330	4	gene-LOC111891400,gene-LOC111886675,gene-LOC111913811,gene-LOC111917499	0
GO:0031981	nuclear lumen	cellular_component	0.31692	1	70	2617	725	29330	53	gene-LOC111890626,gene-LOC111919865,gene-LOC111886180,gene-LOC111905577,gene-LOC111886443,gene-LOC111907152,gene-LOC111883477,gene-LOC111902555,gene-LOC111890597,gene-LOC111881536,gene-LOC111893408,gene-LOC111914922,gene-LOC111887026,gene-LOC111909452,gene-LOC111916510,gene-LOC111890600,gene-LOC111886939,gene-LOC111899851,gene-LOC111906017,gene-LOC111884099,gene-LOC111916523,gene-LOC111882933,gen…	17	gene-LOC111918033,gene-LOC111899745,gene-LOC111896121,gene-LOC111915332,gene-LOC111893646,gene-LOC111897345,gene-LOC111884564,gene-LOC111889926,gene-LOC111910525,gene-LOC111915525,gene-LOC111921221,gene-LOC111906284,gene-LOC111902715,gene-LOC111888901,gene-LOC111903203,gene-LOC111918336,gene-LOC111906557
GO:0009767	photosynthetic electron transport chain	biological_process	0.31732	1	2	2617	12	29330	2	gene-LOC111904778,gene-LOC111894360	0
GO:0033743	peptide-methionine (R)-S-oxide reductase activity	molecular_function	0.31802	1	2	2617	16	29330	0		2	gene-LOC111919720,gene-LOC111897091
GO:0031329	regulation of cellular catabolic process	biological_process	0.3184	1	2	2617	13	29330	2	gene-LOC111893365,gene-LOC111921583	0
GO:0031974	membrane-enclosed lumen	cellular_component	0.31915	1	74	2617	769	29330	57	gene-LOC111897420,gene-LOC111894638,gene-LOC111919750,gene-LOC111882370,gene-LOC111891108,Novel00900,gene-LOC111883684,gene-LOC111897921,gene-LOC111917669,gene-LOC111905103,gene-LOC111882605,gene-LOC111916348,gene-LOC111909686,gene-LOC111879684,gene-LOC111881480,gene-LOC111881093,gene-LOC111894394,gene-LOC111912473,gene-LOC111901265,gene-LOC111905745,gene-LOC111876707,gene-LOC111890823,gene-LOC11…	17	gene-LOC111903203,gene-LOC111906557,gene-LOC111918336,gene-LOC111902715,gene-LOC111906284,gene-LOC111921221,gene-LOC111888901,gene-LOC111915525,gene-LOC111910525,gene-LOC111889926,gene-LOC111897345,gene-LOC111884564,gene-LOC111893646,gene-LOC111896121,gene-LOC111899745,gene-LOC111915332,gene-LOC111918033
GO:0043233	organelle lumen	cellular_component	0.31915	1	74	2617	769	29330	57	gene-LOC111906017,gene-LOC111916523,gene-LOC111884099,gene-LOC111886939,gene-LOC111890600,gene-LOC111916510,gene-LOC111899851,gene-LOC111905319,gene-LOC111915844,gene-LOC111887680,gene-LOC111904517,gene-LOC111882933,gene-LOC111895508,gene-LOC111908478,gene-LOC111886443,gene-LOC111898220,gene-LOC111902555,gene-LOC111883477,gene-LOC111907152,gene-LOC111890626,gene-LOC111919865,gene-LOC111905577,gen…	17	gene-LOC111893646,gene-LOC111884564,gene-LOC111897345,gene-LOC111918033,gene-LOC111915332,gene-LOC111899745,gene-LOC111896121,gene-LOC111888901,gene-LOC111921221,gene-LOC111906284,gene-LOC111902715,gene-LOC111918336,gene-LOC111906557,gene-LOC111903203,gene-LOC111889926,gene-LOC111910525,gene-LOC111915525
GO:0070013	intracellular organelle lumen	cellular_component	0.31915	1	74	2617	769	29330	57	gene-LOC111905745,gene-LOC111876707,gene-LOC111910920,gene-LOC111921208,gene-LOC111906142,gene-LOC111885301,gene-LOC111890823,gene-LOC111890232,gene-LOC111894394,gene-LOC111879684,gene-LOC111881093,gene-LOC111881480,gene-LOC111901265,gene-LOC111912473,gene-LOC111883684,Novel00900,gene-LOC111897921,gene-LOC111917669,gene-LOC111882370,gene-LOC111891108,gene-LOC111909686,gene-LOC111905103,gene-LOC11…	17	gene-LOC111889926,gene-LOC111910525,gene-LOC111915525,gene-LOC111906284,gene-LOC111921221,gene-LOC111902715,gene-LOC111888901,gene-LOC111903203,gene-LOC111918336,gene-LOC111906557,gene-LOC111918033,gene-LOC111899745,gene-LOC111896121,gene-LOC111915332,gene-LOC111893646,gene-LOC111897345,gene-LOC111884564
GO:0000747	conjugation with cellular fusion	biological_process	0.31933	1	3	2617	23	29330	2	gene-LOC111907152,gene-LOC111878863	1	gene-LOC111876726
GO:0140253	cell-cell fusion	biological_process	0.31933	1	3	2617	23	29330	2	gene-LOC111878863,gene-LOC111907152	1	gene-LOC111876726
GO:0016782	transferase activity, transferring sulfur-containing groups	molecular_function	0.31934	1	7	2617	64	29330	5	gene-LOC111891242,gene-LOC111915860,gene-LOC111898730,gene-LOC111902464,gene-LOC111898731	2	gene-LOC111910792,gene-LOC111920578
GO:0003810	protein-glutamine gamma-glutamyltransferase activity	molecular_function	0.31944	1	1	2617	3	29330	1	gene-LOC111915825	0
GO:0090231	regulation of spindle checkpoint	biological_process	0.31981	1	1	2617	4	29330	0		1	gene-LOC111904804
GO:0090266	regulation of mitotic cell cycle spindle assembly checkpoint	biological_process	0.31981	1	1	2617	4	29330	0		1	gene-LOC111904804
GO:1901976	regulation of cell cycle checkpoint	biological_process	0.31981	1	1	2617	4	29330	0		1	gene-LOC111904804
GO:1903504	regulation of mitotic spindle checkpoint	biological_process	0.31981	1	1	2617	4	29330	0		1	gene-LOC111904804
GO:0052126	movement in host environment	biological_process	0.31996	1	10	2617	94	29330	6	gene-LOC111883864,gene-LOC111877244,gene-LOC111916156,gene-LOC111905644,gene-LOC111901725,gene-LOC111882024	4	gene-LOC111894982,gene-LOC111881993,gene-LOC111903533,gene-LOC111896121
GO:0016247	channel regulator activity	molecular_function	0.32067	1	11	2617	104	29330	4	gene-LOC111903313,gene-LOC111898155,gene-LOC111898262,gene-LOC111895311	7	gene-LOC111884564,gene-LOC111919415,gene-LOC111909373,gene-LOC111921476,Novel00310,gene-LOC111879009,gene-LOC111904570
GO:0099106	ion channel regulator activity	molecular_function	0.32067	1	11	2617	104	29330	4	gene-LOC111898262,gene-LOC111895311,gene-LOC111903313,gene-LOC111898155	7	gene-LOC111879009,Novel00310,gene-LOC111904570,gene-LOC111919415,gene-LOC111884564,gene-LOC111921476,gene-LOC111909373
GO:0007409	axonogenesis	biological_process	0.32265	1	4	2617	29	29330	2	gene-LOC111916156,gene-LOC111912730	2	gene-LOC111901461,gene-LOC111905139
GO:0007411	axon guidance	biological_process	0.32265	1	4	2617	29	29330	2	gene-LOC111916156,gene-LOC111912730	2	gene-LOC111901461,gene-LOC111905139
GO:0032989	cellular component morphogenesis	biological_process	0.32265	1	4	2617	29	29330	2	gene-LOC111912730,gene-LOC111916156	2	gene-LOC111905139,gene-LOC111901461
GO:0032990	cell part morphogenesis	biological_process	0.32265	1	4	2617	29	29330	2	gene-LOC111912730,gene-LOC111916156	2	gene-LOC111901461,gene-LOC111905139
GO:0048667	cell morphogenesis involved in neuron differentiation	biological_process	0.32265	1	4	2617	29	29330	2	gene-LOC111912730,gene-LOC111916156	2	gene-LOC111901461,gene-LOC111905139
GO:0048812	neuron projection morphogenesis	biological_process	0.32265	1	4	2617	29	29330	2	gene-LOC111916156,gene-LOC111912730	2	gene-LOC111905139,gene-LOC111901461
GO:0048858	cell projection morphogenesis	biological_process	0.32265	1	4	2617	29	29330	2	gene-LOC111912730,gene-LOC111916156	2	gene-LOC111905139,gene-LOC111901461
GO:0061564	axon development	biological_process	0.32265	1	4	2617	29	29330	2	gene-LOC111916156,gene-LOC111912730	2	gene-LOC111905139,gene-LOC111901461
GO:0097485	neuron projection guidance	biological_process	0.32265	1	4	2617	29	29330	2	gene-LOC111916156,gene-LOC111912730	2	gene-LOC111901461,gene-LOC111905139
GO:0120039	plasma membrane bounded cell projection morphogenesis	biological_process	0.32265	1	4	2617	29	29330	2	gene-LOC111912730,gene-LOC111916156	2	gene-LOC111901461,gene-LOC111905139
GO:0000334	3-hydroxyanthranilate 3,4-dioxygenase activity	molecular_function	0.32349	1	1	2617	5	29330	0		1	gene-LOC111899440
GO:0072348	sulfur compound transport	biological_process	0.32393	1	3	2617	21	29330	2	gene-LOC111909260,gene-LOC111921287	1	gene-LOC111921677
GO:0000155	phosphorelay sensor kinase activity	molecular_function	0.3243	1	12	2617	82	29330	9	gene-LOC111890586,gene-LOC111881289,gene-LOC111913192,gene-LOC111911925,gene-LOC111917195,gene-LOC111908094,gene-LOC111905383,gene-LOC111900384,gene-LOC111919326	3	gene-LOC111901455,gene-LOC111917732,gene-LOC111897216
GO:0140299	small molecule sensor activity	molecular_function	0.3243	1	12	2617	82	29330	9	gene-LOC111890586,gene-LOC111881289,gene-LOC111913192,gene-LOC111905383,gene-LOC111900384,gene-LOC111919326,gene-LOC111911925,gene-LOC111917195,gene-LOC111908094	3	gene-LOC111901455,gene-LOC111917732,gene-LOC111897216
GO:0004725	protein tyrosine phosphatase activity	molecular_function	0.32528	1	5	2617	42	29330	1	gene-LOC111910653	4	gene-LOC111913922,gene-LOC111877742,Novel00733,gene-LOC111880008
GO:0004402	histone acetyltransferase activity	molecular_function	0.32661	1	4	2617	29	29330	3	gene-LOC111876681,gene-LOC111901924,gene-LOC111916911	1	gene-LOC111877013
GO:0016717	oxidoreductase activity, acting on paired donors, with oxidation of a pair of donors resulting in the reduction of molecular oxygen to two molecules of water	molecular_function	0.32688	1	4	2617	35	29330	3	gene-LOC111912570,gene-LOC111889080,gene-LOC111889078	1	gene-LOC111876863
GO:0005986	sucrose biosynthetic process	biological_process	0.3278	1	1	2617	5	29330	0		1	gene-LOC111905714
GO:0050307	sucrose-phosphate phosphatase activity	molecular_function	0.3278	1	1	2617	5	29330	0		1	gene-LOC111905714
GO:0016409	palmitoyltransferase activity	molecular_function	0.32874	1	6	2617	54	29330	4	gene-LOC111908770,gene-LOC111879376,gene-LOC111905282,gene-LOC111897192	2	gene-LOC111879009,gene-LOC111917074
GO:0019069	viral capsid assembly	biological_process	0.33155	1	5	2617	42	29330	1	gene-LOC111894167	4	gene-LOC111914365,gene-LOC111914385,gene-LOC111900372,gene-LOC111889555
GO:0098015	virus tail	cellular_component	0.33217	1	1	2617	5	29330	0		1	gene-LOC111905547
GO:0007021	tubulin complex assembly	biological_process	0.33232	1	3	2617	24	29330	1	gene-LOC111901378	2	gene-LOC111912325,gene-LOC111906864
GO:0007023	post-chaperonin tubulin folding pathway	biological_process	0.33232	1	3	2617	24	29330	1	gene-LOC111901378	2	gene-LOC111906864,gene-LOC111912325
GO:0048487	beta-tubulin binding	molecular_function	0.33232	1	3	2617	24	29330	1	gene-LOC111901378	2	gene-LOC111912325,gene-LOC111906864
GO:0009066	aspartate family amino acid metabolic process	biological_process	0.33263	1	7	2617	64	29330	6	gene-LOC111916381,gene-LOC111917987,gene-LOC111896309,gene-LOC111876685,gene-LOC111899161,gene-LOC111894548	1	gene-LOC111903823
GO:0009404	toxin metabolic process	biological_process	0.3332	1	7	2617	63	29330	4	gene-LOC111910614,gene-LOC111885718,gene-LOC111903839,gene-LOC111915980	3	gene-LOC111920156,gene-LOC111905039,gene-LOC111909377
GO:0048511	rhythmic process	biological_process	0.33322	1	3	2617	22	29330	2	gene-LOC111907416,gene-LOC111917195	1	gene-LOC111905041
GO:0022900	electron transport chain	biological_process	0.3335	1	12	2617	107	29330	7	gene-LOC111913760,gene-LOC111880723,gene-LOC111876446,gene-LOC111904778,gene-LOC111894360,gene-LOC111893406,gene-LOC111916630	5	gene-LOC111886149,gene-LOC111889526,gene-LOC111905255,gene-LOC111918491,gene-LOC111876907
GO:0000902	cell morphogenesis	biological_process	0.33365	1	5	2617	38	29330	2	gene-LOC111912730,gene-LOC111916156	3	gene-LOC111905139,gene-LOC111901461,gene-LOC111904309
GO:0030515	snoRNA binding	molecular_function	0.33628	1	2	2617	12	29330	0		2	gene-LOC111907825,gene-LOC111898630
GO:0140013	meiotic nuclear division	biological_process	0.33649	1	5	2617	39	29330	5	gene-LOC111906710,gene-LOC111897420,gene-LOC111897921,gene-LOC111897825,gene-LOC111885301	0
GO:0004418	hydroxymethylbilane synthase activity	molecular_function	0.33771	1	1	2617	3	29330	1	gene-LOC111881207	0
GO:0022904	respiratory electron transport chain	biological_process	0.33784	1	6	2617	49	29330	3	gene-LOC111913760,gene-LOC111893406,gene-LOC111876446	3	gene-LOC111905255,gene-LOC111889526,gene-LOC111918491
GO:0034220	ion transmembrane transport	biological_process	0.338	1	57	2617	571	29330	36	gene-LOC111889295,gene-LOC111921045,gene-LOC111896032,gene-LOC111917933,gene-LOC111908304,gene-LOC111921621,gene-LOC111881365,gene-LOC111904716,gene-LOC111910058,gene-LOC111891623,gene-LOC111912651,gene-LOC111920543,gene-LOC111879637,gene-LOC111902161,gene-LOC111905917,gene-LOC111913543,gene-LOC111912473,gene-LOC111919082,gene-LOC111911906,gene-LOC111889809,gene-LOC111911275,gene-LOC111877153,gen…	21	gene-LOC111916019,gene-LOC111892553,gene-LOC111919228,gene-LOC111913754,gene-LOC111915067,gene-LOC111899528,gene-LOC111885354,gene-LOC111893741,gene-LOC111910183,gene-LOC111891028,gene-LOC111915525,gene-LOC111919105,gene-LOC111885027,gene-LOC111879749,gene-LOC111889884,gene-LOC111904108,gene-LOC111897395,gene-LOC111910602,gene-LOC111910384,gene-LOC111887180,gene-LOC111894576
GO:0044093	positive regulation of molecular function	biological_process	0.33883	1	4	2617	28	29330	3	gene-LOC111906567,gene-LOC111916348,gene-LOC111898733	1	gene-LOC111908128
GO:0019209	kinase activator activity	molecular_function	0.33936	1	1	2617	5	29330	0		1	gene-LOC111890698
GO:0030295	protein kinase activator activity	molecular_function	0.33936	1	1	2617	5	29330	0		1	gene-LOC111890698
GO:1901698	response to nitrogen compound	biological_process	0.33937	1	3	2617	22	29330	2	gene-LOC111913054,gene-LOC111893272	1	gene-LOC111893866
GO:0003690	double-stranded DNA binding	molecular_function	0.33957	1	12	2617	113	29330	9	gene-LOC111915654,gene-LOC111898765,gene-LOC111887335,gene-LOC111917942,gene-LOC111897420,gene-LOC111881730,gene-LOC111899306,gene-LOC111882195,gene-LOC111883911	3	gene-LOC111905041,gene-LOC111892039,gene-LOC111884838
GO:0018205	peptidyl-lysine modification	biological_process	0.33989	1	7	2617	55	29330	5	gene-LOC111916911,gene-LOC111901924,gene-LOC111876681,gene-LOC111899205,gene-LOC111889724	2	gene-LOC111918336,gene-LOC111877013
GO:0006020	inositol metabolic process	biological_process	0.34028	1	1	2617	5	29330	1	gene-LOC111904660	0
GO:0010646	regulation of cell communication	biological_process	0.3408	1	15	2617	130	29330	8	gene-LOC111889445,gene-LOC111894815,gene-LOC111911485,gene-LOC111913054,gene-LOC111897921,gene-LOC111902966,gene-LOC111891623,gene-LOC111921457	7	gene-LOC111903901,gene-LOC111914281,gene-LOC111894603,gene-LOC111898421,gene-LOC111885226,gene-LOC111901719,gene-LOC111890903
GO:0023051	regulation of signaling	biological_process	0.3408	1	15	2617	130	29330	8	gene-LOC111913054,gene-LOC111911485,gene-LOC111921457,gene-LOC111897921,gene-LOC111891623,gene-LOC111902966,gene-LOC111889445,gene-LOC111894815	7	gene-LOC111890903,gene-LOC111885226,gene-LOC111898421,gene-LOC111901719,gene-LOC111903901,gene-LOC111894603,gene-LOC111914281
GO:0004864	protein phosphatase inhibitor activity	molecular_function	0.34103	1	4	2617	34	29330	1	gene-LOC111882249	3	gene-LOC111898121,gene-LOC111901719,gene-LOC111885226
GO:0019212	phosphatase inhibitor activity	molecular_function	0.34103	1	4	2617	34	29330	1	gene-LOC111882249	3	gene-LOC111901719,gene-LOC111885226,gene-LOC111898121
GO:0046351	disaccharide biosynthetic process	biological_process	0.34105	1	5	2617	38	29330	3	gene-LOC111905103,gene-LOC111886180,gene-LOC111908530	2	gene-LOC111905714,gene-LOC111881541
GO:0046700	heterocycle catabolic process	biological_process	0.3419	1	13	2617	123	29330	8	gene-LOC111896435,gene-LOC111878160,gene-LOC111921583,gene-LOC111901176,gene-LOC111883409,gene-LOC111875863,gene-LOC111918219,gene-LOC111897277	5	gene-LOC111892780,gene-LOC111888262,gene-LOC111892548,gene-LOC111883285,gene-LOC111896801
GO:0061695	transferase complex, transferring phosphorus-containing groups	cellular_component	0.34303	1	22	2617	229	29330	14	gene-LOC111886443,gene-LOC111891108,gene-LOC111905577,gene-LOC111917669,gene-LOC111886145,gene-LOC111877441,gene-LOC111909452,gene-LOC111919750,gene-LOC111912473,gene-LOC111914922,gene-LOC111898733,gene-LOC111887680,gene-LOC111881536,gene-LOC111915909	8	gene-LOC111918033,gene-LOC111889884,gene-LOC111921221,gene-LOC111890903,gene-LOC111917073,gene-LOC111894603,gene-LOC111894986,gene-LOC111897345
GO:0009627	systemic acquired resistance	biological_process	0.34312	1	1	2617	3	29330	0		1	gene-LOC111904850
GO:0009814	defense response, incompatible interaction	biological_process	0.34312	1	1	2617	3	29330	0		1	gene-LOC111904850
GO:0010112	regulation of systemic acquired resistance	biological_process	0.34312	1	1	2617	3	29330	0		1	gene-LOC111904850
GO:0042600	egg chorion	cellular_component	0.34326	1	4	2617	33	29330	1	gene-LOC111891717	3	gene-LOC111893235,gene-LOC111906557,gene-LOC111919370
GO:0000315	organellar large ribosomal subunit	cellular_component	0.34331	1	1	2617	3	29330	1	gene-LOC111901265	0
GO:0005762	mitochondrial large ribosomal subunit	cellular_component	0.34331	1	1	2617	3	29330	1	gene-LOC111901265	0
GO:0032543	mitochondrial translation	biological_process	0.34331	1	1	2617	3	29330	1	gene-LOC111901265	0
GO:0140053	mitochondrial gene expression	biological_process	0.34331	1	1	2617	3	29330	1	gene-LOC111901265	0
GO:0051606	detection of stimulus	biological_process	0.34364	1	6	2617	43	29330	5	gene-LOC111907483,gene-LOC111907761,gene-LOC111896824,gene-LOC111888191,gene-LOC111911925	1	gene-LOC111919105
GO:0006359	regulation of transcription by RNA polymerase III	biological_process	0.34373	1	1	2617	5	29330	0		1	gene-LOC111895481
GO:0016480	negative regulation of transcription by RNA polymerase III	biological_process	0.34373	1	1	2617	5	29330	0		1	gene-LOC111895481
GO:0000228	nuclear chromosome	cellular_component	0.34407	1	21	2617	198	29330	14	gene-LOC111881093,gene-LOC111879684,gene-LOC111897420,gene-LOC111904517,gene-LOC111882933,gene-LOC111876707,gene-LOC111886180,gene-LOC111886939,gene-LOC111916510,gene-LOC111916348,gene-LOC111882605,gene-LOC111921208,gene-LOC111885301,gene-LOC111906017	7	gene-LOC111897345,gene-LOC111899745,gene-LOC111915525,gene-LOC111884564,gene-LOC111902715,gene-LOC111888901,gene-LOC111889926
GO:0016846	carbon-sulfur lyase activity	molecular_function	0.34511	1	3	2617	24	29330	2	gene-LOC111888014,gene-LOC111898290	1	gene-LOC111883472
GO:0006891	intra-Golgi vesicle-mediated transport	biological_process	0.34575	1	5	2617	41	29330	2	gene-LOC111892123,gene-LOC111885053	3	gene-LOC111896154,gene-LOC111915067,gene-LOC111891112
GO:0006400	tRNA modification	biological_process	0.3469	1	24	2617	219	29330	16	gene-LOC111901871,gene-LOC111917273,gene-LOC111894567,gene-LOC111890709,gene-LOC111910764,gene-LOC111888824,gene-LOC111878166,gene-LOC111876664,gene-LOC111886521,gene-LOC111878015,gene-LOC111891651,gene-LOC111891018,gene-LOC111921737,gene-LOC111887825,gene-LOC111879684,gene-LOC111892306	8	gene-LOC111913455,gene-LOC111901461,gene-LOC111907150,gene-LOC111897090,gene-LOC111877671,gene-LOC111907977,gene-LOC111881154,gene-LOC111909331
GO:0005267	potassium channel activity	molecular_function	0.34755	1	6	2617	54	29330	4	gene-LOC111919472,gene-LOC111877001,gene-LOC111879170,gene-LOC111877458	2	gene-LOC111887179,gene-LOC111916361
GO:0031554	regulation of DNA-templated transcription, termination	biological_process	0.34844	1	2	2617	14	29330	1	gene-LOC111892465	1	gene-LOC111889555
GO:1902554	serine/threonine protein kinase complex	cellular_component	0.3488	1	1	2617	4	29330	1	gene-LOC111877441	0
GO:0044764	multi-organism cellular process	biological_process	0.34994	1	12	2617	113	29330	9	gene-LOC111907483,gene-LOC111921287,gene-LOC111896824,gene-LOC111901725,gene-LOC111907761,gene-LOC111888191,gene-LOC111878863,gene-LOC111907152,Novel00998	3	gene-LOC111919105,gene-LOC111876726,gene-LOC111896121
GO:0070461	SAGA-type complex	cellular_component	0.35006	1	5	2617	43	29330	4	gene-LOC111894638,gene-LOC111919865,gene-LOC111895508,gene-LOC111882370	1	gene-LOC111915332
GO:0004721	phosphoprotein phosphatase activity	molecular_function	0.35109	1	8	2617	72	29330	4	gene-LOC111910653,gene-LOC111900384,gene-LOC111919326,gene-LOC111898180	4	Novel00733,gene-LOC111877742,gene-LOC111913922,gene-LOC111880008
GO:0032418	lysosome localization	biological_process	0.35117	1	2	2617	14	29330	1	gene-LOC111876685	1	gene-LOC111897547
GO:0043248	proteasome assembly	biological_process	0.35205	1	5	2617	37	29330	4	gene-LOC111879637,gene-LOC111920543,gene-LOC111921204,gene-LOC111921465	1	gene-LOC111889884
GO:0004150	dihydroneopterin aldolase activity	molecular_function	0.35238	1	1	2617	2	29330	1	gene-LOC111918219	0
GO:0042025	host cell nucleus	cellular_component	0.3525	1	29	2617	291	29330	25	gene-LOC111902543,gene-LOC111917187,gene-LOC111915509,gene-LOC111889849,gene-LOC111883320,gene-LOC111901068,gene-LOC111895651,gene-LOC111901170,gene-LOC111884123,gene-LOC111911434,gene-LOC111877226,gene-LOC111906727,gene-LOC111902161,gene-LOC111889445,gene-LOC111902585,gene-LOC111905325,gene-LOC111915264,gene-LOC111918945,gene-LOC111887230,gene-LOC111876188,gene-LOC111889133,gene-LOC111881044,gen…	4	gene-LOC111876272,gene-LOC111911793,gene-LOC111917279,gene-LOC111914365
GO:0000796	condensin complex	cellular_component	0.35323	1	1	2617	5	29330	1	gene-LOC111912015	0
GO:0007076	mitotic chromosome condensation	biological_process	0.35323	1	1	2617	5	29330	1	gene-LOC111912015	0
GO:0004751	ribose-5-phosphate isomerase activity	molecular_function	0.35429	1	1	2617	5	29330	1	gene-LOC111908486	0
GO:0009052	pentose-phosphate shunt, non-oxidative branch	biological_process	0.35429	1	1	2617	5	29330	1	gene-LOC111908486	0
GO:0004421	hydroxymethylglutaryl-CoA synthase activity	molecular_function	0.35498	1	1	2617	5	29330	1	gene-LOC111921629	0
GO:0140115	export across plasma membrane	biological_process	0.35516	1	8	2617	71	29330	4	gene-LOC111881365,gene-LOC111912473,gene-LOC111911906,gene-LOC111906063	4	gene-LOC111910183,gene-LOC111919105,gene-LOC111904108,gene-LOC111913754
GO:0008200	ion channel inhibitor activity	molecular_function	0.35568	1	8	2617	78	29330	2	gene-LOC111903313,gene-LOC111895311	6	gene-LOC111884564,gene-LOC111919415,gene-LOC111921476,gene-LOC111909373,gene-LOC111879009,gene-LOC111904570
GO:0016248	channel inhibitor activity	molecular_function	0.35568	1	8	2617	78	29330	2	gene-LOC111895311,gene-LOC111903313	6	gene-LOC111904570,gene-LOC111879009,gene-LOC111909373,gene-LOC111921476,gene-LOC111884564,gene-LOC111919415
GO:0007276	gamete generation	biological_process	0.35618	1	7	2617	63	29330	2	gene-LOC111906710,gene-LOC111891717	5	gene-LOC111906557,gene-LOC111893235,gene-LOC111919370,gene-LOC111913778,Novel01060
GO:0005665	RNA polymerase II, core complex	cellular_component	0.35621	1	1	2617	3	29330	1	gene-LOC111919750	0
GO:0005186	pheromone activity	molecular_function	0.35642	1	5	2617	41	29330	4	gene-LOC111917472,gene-LOC111905066,gene-LOC111901378,gene-LOC111878863	1	gene-LOC111894364
GO:0030551	cyclic nucleotide binding	molecular_function	0.35657	1	1	2617	5	29330	1	gene-LOC111907105	0
GO:0070840	dynein complex binding	molecular_function	0.35742	1	9	2617	85	29330	7	gene-LOC111903445,gene-LOC111890586,gene-LOC111918222,gene-LOC111893365,gene-LOC111897420,gene-LOC111884864,gene-LOC111896890	2	gene-LOC111906785,gene-LOC111911448
GO:0047869	dimethylpropiothetin dethiomethylase activity	molecular_function	0.35775	1	1	2617	5	29330	1	gene-LOC111888014	0
GO:0007099	centriole replication	biological_process	0.35838	1	1	2617	5	29330	0		1	gene-LOC111883728
GO:0098534	centriole assembly	biological_process	0.35838	1	1	2617	5	29330	0		1	gene-LOC111883728
GO:0070403	NAD+ binding	molecular_function	0.35887	1	1	2617	4	29330	1	gene-LOC111921457	0
GO:0009064	glutamine family amino acid metabolic process	biological_process	0.35971	1	5	2617	43	29330	5	gene-LOC111891985,gene-LOC111883376,gene-LOC111881770,gene-LOC111901134,gene-LOC111906487	0
GO:0098797	plasma membrane protein complex	cellular_component	0.35998	1	14	2617	107	29330	11	gene-LOC111891787,gene-LOC111884460,gene-LOC111909794,gene-LOC111890481,gene-LOC111897507,gene-LOC111884461,gene-LOC111904484,gene-LOC111909686,gene-LOC111914427,gene-LOC111884462,gene-LOC111920971	3	Novel00847,gene-LOC111877742,gene-LOC111878824
GO:0009112	nucleobase metabolic process	biological_process	0.36107	1	2	2617	15	29330	0		2	gene-LOC111888881,gene-LOC111888623
GO:0046112	nucleobase biosynthetic process	biological_process	0.36107	1	2	2617	15	29330	0		2	gene-LOC111888623,gene-LOC111888881
GO:0099081	supramolecular polymer	cellular_component	0.36199	1	5	2617	40	29330	2	gene-LOC111904517,gene-LOC111879684	3	gene-LOC111892002,gene-LOC111897329,gene-LOC111915525
GO:0099512	supramolecular fiber	cellular_component	0.36199	1	5	2617	40	29330	2	gene-LOC111904517,gene-LOC111879684	3	gene-LOC111892002,gene-LOC111897329,gene-LOC111915525
GO:0016706	2-oxoglutarate-dependent dioxygenase activity	molecular_function	0.36214	1	3	2617	24	29330	2	gene-LOC111880479,gene-LOC111903473	1	gene-LOC111895009
GO:0031683	G-protein beta/gamma-subunit complex binding	molecular_function	0.36261	1	9	2617	73	29330	5	gene-LOC111921599,gene-LOC111916364,gene-LOC111906809,gene-LOC111893046,gene-LOC111908773	4	gene-LOC111906430,gene-LOC111903111,gene-LOC111910647,gene-LOC111904732
GO:1901682	sulfur compound transmembrane transporter activity	molecular_function	0.36359	1	3	2617	23	29330	2	gene-LOC111921287,gene-LOC111909260	1	gene-LOC111921677
GO:0008537	proteasome activator complex	cellular_component	0.36377	1	2	2617	13	29330	0		2	gene-LOC111904422,gene-LOC111884306
GO:0000904	cell morphogenesis involved in differentiation	biological_process	0.36578	1	4	2617	31	29330	2	gene-LOC111912730,gene-LOC111916156	2	gene-LOC111901461,gene-LOC111905139
GO:0001101	response to acid chemical	biological_process	0.36745	1	3	2617	24	29330	3	gene-LOC111913054,gene-LOC111917539,gene-LOC111897242	0
GO:0019076	viral release from host cell	biological_process	0.36753	1	5	2617	43	29330	3	gene-LOC111883864,gene-LOC111877244,gene-LOC111905644	2	gene-LOC111894982,gene-LOC111881993
GO:0035890	exit from host	biological_process	0.36753	1	5	2617	43	29330	3	gene-LOC111905644,gene-LOC111883864,gene-LOC111877244	2	gene-LOC111894982,gene-LOC111881993
GO:0035891	exit from host cell	biological_process	0.36753	1	5	2617	43	29330	3	gene-LOC111905644,gene-LOC111883864,gene-LOC111877244	2	gene-LOC111894982,gene-LOC111881993
GO:0005576	extracellular region	cellular_component	0.36993	1	78	2617	818	29330	31	gene-LOC111919148,gene-LOC111896824,gene-LOC111891007,gene-LOC111885965,gene-LOC111910752,gene-LOC111917985,gene-LOC111894585,gene-LOC111893365,gene-LOC111902109,gene-LOC111903313,gene-LOC111920412,gene-LOC111880685,gene-LOC111895311,gene-LOC111919972,gene-LOC111878317,gene-LOC111904811,Novel01337,gene-LOC111891717,gene-LOC111878109,gene-LOC111896890,gene-LOC111882528,gene-LOC111895427,gene-LOC11…	47	gene-LOC111921221,gene-LOC111918118,gene-LOC111883026,gene-LOC111897800,gene-LOC111877937,gene-LOC111889555,gene-LOC111893235,gene-LOC111919716,gene-LOC111881637,Novel00764,gene-LOC111906557,gene-LOC111894037,gene-LOC111904570,gene-LOC111883638,gene-LOC111903992,gene-LOC111914380,gene-LOC111890097,gene-LOC111879009,gene-LOC111919370,Novel00945,gene-LOC111899528,gene-LOC111906864,gene-LOC111911242…
GO:0003877	ATP adenylyltransferase activity	molecular_function	0.37002	1	1	2617	5	29330	0		1	Novel00187
GO:0009166	nucleotide catabolic process	biological_process	0.37056	1	1	2617	5	29330	1	gene-LOC111875863	0
GO:0004930	G protein-coupled receptor activity	molecular_function	0.37112	1	8	2617	71	29330	5	gene-LOC111898733,gene-LOC111907416,gene-LOC111910058,gene-LOC111895027,gene-LOC111904132	3	gene-LOC111876796,gene-LOC111910531,gene-LOC111914692
GO:0006874	cellular calcium ion homeostasis	biological_process	0.37115	1	5	2617	45	29330	3	gene-LOC111887026,gene-LOC111896223,gene-LOC111876267	2	gene-LOC111894603,gene-LOC111902114
GO:0055074	calcium ion homeostasis	biological_process	0.37115	1	5	2617	45	29330	3	gene-LOC111876267,gene-LOC111887026,gene-LOC111896223	2	gene-LOC111902114,gene-LOC111894603
GO:0072503	cellular divalent inorganic cation homeostasis	biological_process	0.37115	1	5	2617	45	29330	3	gene-LOC111876267,gene-LOC111896223,gene-LOC111887026	2	gene-LOC111902114,gene-LOC111894603
GO:0072507	divalent inorganic cation homeostasis	biological_process	0.37115	1	5	2617	45	29330	3	gene-LOC111876267,gene-LOC111887026,gene-LOC111896223	2	gene-LOC111902114,gene-LOC111894603
GO:0009165	nucleotide biosynthetic process	biological_process	0.37205	1	27	2617	276	29330	18	gene-LOC111919865,gene-LOC111921045,gene-LOC111896032,gene-LOC111888996,gene-LOC111904716,gene-LOC111877717,gene-LOC111891623,gene-LOC111912651,gene-LOC111890481,gene-LOC111904448,gene-LOC111903705,gene-LOC111902161,gene-LOC111909449,gene-LOC111885967,gene-LOC111893851,gene-LOC111919082,gene-LOC111889809,gene-LOC111911275	9	gene-LOC111885027,gene-LOC111879749,gene-LOC111892553,gene-LOC111897395,gene-LOC111915067,gene-LOC111910602,gene-LOC111910384,gene-LOC111894576,gene-LOC111891028
GO:1901293	nucleoside phosphate biosynthetic process	biological_process	0.37205	1	27	2617	276	29330	18	gene-LOC111919865,gene-LOC111921045,gene-LOC111896032,gene-LOC111888996,gene-LOC111904716,gene-LOC111877717,gene-LOC111912651,gene-LOC111891623,gene-LOC111890481,gene-LOC111904448,gene-LOC111903705,gene-LOC111902161,gene-LOC111909449,gene-LOC111885967,gene-LOC111893851,gene-LOC111919082,gene-LOC111889809,gene-LOC111911275	9	gene-LOC111885027,gene-LOC111879749,gene-LOC111892553,gene-LOC111897395,gene-LOC111915067,gene-LOC111910602,gene-LOC111910384,gene-LOC111894576,gene-LOC111891028
GO:1901699	cellular response to nitrogen compound	biological_process	0.37235	1	2	2617	12	29330	2	gene-LOC111913054,gene-LOC111893272	0
GO:1901701	cellular response to oxygen-containing compound	biological_process	0.37235	1	2	2617	12	29330	2	gene-LOC111913054,gene-LOC111893272	0
GO:0010824	regulation of centrosome duplication	biological_process	0.37321	1	1	2617	5	29330	0		1	gene-LOC111883728
GO:0010826	negative regulation of centrosome duplication	biological_process	0.37321	1	1	2617	5	29330	0		1	gene-LOC111883728
GO:0046605	regulation of centrosome cycle	biological_process	0.37321	1	1	2617	5	29330	0		1	gene-LOC111883728
GO:0046606	negative regulation of centrosome cycle	biological_process	0.37321	1	1	2617	5	29330	0		1	gene-LOC111883728
GO:0046789	host cell surface receptor binding	molecular_function	0.37434	1	2	2617	15	29330	1	gene-LOC111901725	1	gene-LOC111896121
GO:0051259	protein complex oligomerization	biological_process	0.3747	1	9	2617	86	29330	6	gene-LOC111914790,gene-LOC111909957,gene-LOC111896890,gene-LOC111917669,gene-LOC111908478,Novel00524	3	gene-LOC111884011,gene-LOC111911595,gene-LOC111880883
GO:0003964	RNA-directed DNA polymerase activity	molecular_function	0.37545	1	3	2617	21	29330	3	gene-LOC111904228,gene-LOC111897601,gene-LOC111920485	0
GO:0031365	N-terminal protein amino acid modification	biological_process	0.37612	1	3	2617	25	29330	1	gene-LOC111880618	2	gene-LOC111903396,gene-LOC111914669
GO:0005984	disaccharide metabolic process	biological_process	0.37642	1	7	2617	57	29330	3	gene-LOC111908530,gene-LOC111905103,gene-LOC111886180	4	gene-LOC111890876,gene-LOC111881541,gene-LOC111905714,gene-LOC111899117
GO:0016747	transferase activity, transferring acyl groups other than amino-acyl groups	molecular_function	0.37643	1	46	2617	486	29330	32	gene-LOC111913772,gene-LOC111884592,gene-LOC111901924,gene-LOC111878160,gene-LOC111909957,gene-LOC111887656,gene-LOC111920543,gene-LOC111898262,gene-LOC111897192,gene-LOC111879376,gene-LOC111915520,gene-LOC111908770,gene-LOC111876681,gene-LOC111877243,gene-LOC111908849,gene-LOC111902417,gene-LOC111916911,gene-LOC111889228,gene-LOC111908461,gene-LOC111916640,gene-LOC111907921,gene-LOC111905282,gen…	14	gene-LOC111890645,gene-LOC111892647,gene-LOC111921488,gene-LOC111888999,gene-LOC111901312,gene-LOC111905760,gene-LOC111879009,gene-LOC111895386,gene-LOC111897714,gene-LOC111906207,gene-LOC111877013,gene-LOC111881146,gene-LOC111917074,gene-LOC111878489
GO:0003727	single-stranded RNA binding	molecular_function	0.37726	1	1	2617	4	29330	1	gene-LOC111883097	0
GO:0000740	nuclear membrane fusion	biological_process	0.37736	1	1	2617	6	29330	1	gene-LOC111907152	0
GO:0000741	karyogamy	biological_process	0.37736	1	1	2617	6	29330	1	gene-LOC111907152	0
GO:0000742	karyogamy involved in conjugation with cellular fusion	biological_process	0.37736	1	1	2617	6	29330	1	gene-LOC111907152	0
GO:0048288	nuclear membrane fusion involved in karyogamy	biological_process	0.37736	1	1	2617	6	29330	1	gene-LOC111907152	0
GO:0043229	intracellular organelle	cellular_component	0.37808	1	413	2617	4508	29330	223	Novel01084,gene-LOC111907152,gene-LOC111905577,gene-LOC111919865,gene-LOC111910684,gene-LOC111911275,gene-LOC111896312,gene-LOC111890586,gene-LOC111887026,gene-LOC111918243,gene-LOC111879637,Novel00024,gene-LOC111904559,gene-LOC111906413,gene-LOC111894559,gene-LOC111875928,gene-LOC111891623,gene-LOC111912651,gene-LOC111898828,gene-LOC111905407,gene-LOC111882536,gene-LOC111882254,gene-LOC111919142…	190	gene-LOC111910211,gene-LOC111916863,gene-LOC111891028,gene-LOC111915332,gene-LOC111914733,gene-LOC111888641,gene-LOC111880082,gene-LOC111906050,gene-LOC111903112,gene-LOC111882596,gene-LOC111895937,Novel00739,gene-LOC111887168,gene-LOC111884564,gene-LOC111914190,gene-LOC111914365,gene-LOC111912665,gene-LOC111908345,gene-LOC111897345,gene-LOC111920516,gene-LOC111878876,gene-LOC111901560,gene-LOC11…
GO:0030089	phycobilisome	cellular_component	0.37925	1	1	2617	5	29330	1	gene-LOC111894559	0
GO:0031369	translation initiation factor binding	molecular_function	0.37935	1	2	2617	13	29330	2	gene-LOC111884045,gene-LOC111897921	0
GO:0031175	neuron projection development	biological_process	0.3795	1	4	2617	32	29330	2	gene-LOC111912730,gene-LOC111916156	2	gene-LOC111905139,gene-LOC111901461
GO:0048666	neuron development	biological_process	0.3795	1	4	2617	32	29330	2	gene-LOC111916156,gene-LOC111912730	2	gene-LOC111901461,gene-LOC111905139
GO:0003854	3-beta-hydroxy-delta5-steroid dehydrogenase activity	molecular_function	0.37961	1	13	2617	140	29330	7	gene-LOC111875990,gene-LOC111902741,gene-LOC111918504,gene-LOC111889537,gene-LOC111908233,gene-LOC111908144,gene-LOC111898290	6	gene-LOC111905149,gene-LOC111886038,gene-LOC111901415,gene-LOC111898747,gene-LOC111903823,gene-LOC111918238
GO:0016229	steroid dehydrogenase activity	molecular_function	0.37961	1	13	2617	140	29330	7	gene-LOC111898290,gene-LOC111908233,gene-LOC111908144,gene-LOC111902741,gene-LOC111918504,gene-LOC111889537,gene-LOC111875990	6	gene-LOC111903823,gene-LOC111918238,gene-LOC111898747,gene-LOC111886038,gene-LOC111901415,gene-LOC111905149
GO:0033764	steroid dehydrogenase activity, acting on the CH-OH group of donors, NAD or NADP as acceptor	molecular_function	0.37961	1	13	2617	140	29330	7	gene-LOC111889537,gene-LOC111902741,gene-LOC111918504,gene-LOC111875990,gene-LOC111898290,gene-LOC111908144,gene-LOC111908233	6	gene-LOC111886038,gene-LOC111901415,gene-LOC111905149,gene-LOC111918238,gene-LOC111903823,gene-LOC111898747
GO:1901361	organic cyclic compound catabolic process	biological_process	0.38165	1	13	2617	127	29330	8	gene-LOC111897277,gene-LOC111875863,gene-LOC111918219,gene-LOC111878160,gene-LOC111921583,gene-LOC111901176,gene-LOC111883409,gene-LOC111896435	5	gene-LOC111883285,gene-LOC111896801,gene-LOC111892780,gene-LOC111888262,gene-LOC111892548
GO:0000302	response to reactive oxygen species	biological_process	0.38203	1	1	2617	6	29330	0		1	gene-LOC111900401
GO:1901031	regulation of response to reactive oxygen species	biological_process	0.38203	1	1	2617	6	29330	0		1	gene-LOC111900401
GO:1902882	regulation of response to oxidative stress	biological_process	0.38203	1	1	2617	6	29330	0		1	gene-LOC111900401
GO:0010941	regulation of cell death	biological_process	0.38211	1	11	2617	105	29330	8	gene-LOC111919245,gene-LOC111913263,gene-LOC111906567,gene-LOC111916348,gene-LOC111886443,gene-LOC111896217,gene-LOC111898733,gene-LOC111914355	3	gene-LOC111903901,gene-LOC111908128,gene-LOC111914281
GO:0042981	regulation of apoptotic process	biological_process	0.38211	1	11	2617	105	29330	8	gene-LOC111898733,gene-LOC111914355,gene-LOC111919245,gene-LOC111913263,gene-LOC111916348,gene-LOC111906567,gene-LOC111886443,gene-LOC111896217	3	gene-LOC111903901,gene-LOC111908128,gene-LOC111914281
GO:0043067	regulation of programmed cell death	biological_process	0.38211	1	11	2617	105	29330	8	gene-LOC111896217,gene-LOC111906567,gene-LOC111916348,gene-LOC111886443,gene-LOC111919245,gene-LOC111913263,gene-LOC111914355,gene-LOC111898733	3	gene-LOC111914281,gene-LOC111903901,gene-LOC111908128
GO:0034508	centromere complex assembly	biological_process	0.38221	1	12	2617	135	29330	5	gene-LOC111916888,gene-LOC111913537,gene-LOC111896312,gene-LOC111901489,gene-LOC111913543	7	gene-LOC111891112,gene-LOC111906785,gene-LOC111889970,gene-LOC111889555,gene-LOC111880510,gene-LOC111902710,gene-LOC111897890
GO:0004536	deoxyribonuclease activity	molecular_function	0.38245	1	13	2617	131	29330	11	gene-LOC111878024,gene-LOC111880828,gene-LOC111875853,gene-LOC111914507,gene-LOC111891007,gene-LOC111881499,gene-LOC111887280,gene-LOC111884341,gene-LOC111882605,gene-LOC111884818,gene-LOC111876970	2	gene-LOC111903384,gene-LOC111876427
GO:0009416	response to light stimulus	biological_process	0.38298	1	3	2617	19	29330	2	gene-LOC111911925,gene-LOC111895162	1	Novel01098
GO:0004611	phosphoenolpyruvate carboxykinase activity	molecular_function	0.38506	1	2	2617	13	29330	2	gene-LOC111900240,gene-LOC111877438	0
GO:0005134	interleukin-2 receptor binding	molecular_function	0.38583	1	1	2617	6	29330	0		1	gene-LOC111906785
GO:0033130	acetylcholine receptor binding	molecular_function	0.38619	1	1	2617	5	29330	1	gene-LOC111894911	0
GO:0004112	cyclic-nucleotide phosphodiesterase activity	molecular_function	0.38724	1	2	2617	15	29330	1	gene-LOC111907105	1	gene-LOC111886985
GO:0004357	glutamate-cysteine ligase activity	molecular_function	0.38746	1	1	2617	6	29330	0		1	gene-LOC111890404
GO:0016857	racemase and epimerase activity, acting on carbohydrates and derivatives	molecular_function	0.38752	1	3	2617	23	29330	2	gene-LOC111889810,gene-LOC111907149	1	gene-LOC111881704
GO:0005730	nucleolus	cellular_component	0.38816	1	12	2617	121	29330	8	gene-LOC111897921,gene-LOC111894394,gene-LOC111899851,gene-LOC111906142,gene-LOC111910920,gene-LOC111915844,gene-LOC111912473,gene-LOC111890823	4	gene-LOC111893646,gene-LOC111921221,gene-LOC111910525,gene-LOC111906557
GO:0015630	microtubule cytoskeleton	cellular_component	0.38834	1	22	2617	221	29330	11	gene-LOC111887404,gene-LOC111885922,gene-LOC111879684,gene-LOC111882151,gene-LOC111904517,gene-LOC111916348,gene-LOC111876707,gene-LOC111886180,gene-LOC111886939,gene-LOC111914355,gene-LOC111894567	11	gene-LOC111915525,gene-LOC111914791,gene-LOC111895436,gene-LOC111889555,gene-LOC111911599,gene-LOC111878876,gene-LOC111886849,gene-LOC111888901,gene-LOC111889926,gene-LOC111896154,gene-LOC111895937
GO:0006066	alcohol metabolic process	biological_process	0.39115	1	6	2617	56	29330	4	gene-LOC111918481,gene-LOC111892396,gene-LOC111917392,gene-LOC111904660	2	gene-LOC111890336,gene-LOC111909377
GO:0019751	polyol metabolic process	biological_process	0.39164	1	4	2617	38	29330	3	gene-LOC111892396,gene-LOC111918481,gene-LOC111904660	1	gene-LOC111909377
GO:0019321	pentose metabolic process	biological_process	0.39199	1	1	2617	5	29330	1	gene-LOC111895177	0
GO:0019566	arabinose metabolic process	biological_process	0.39199	1	1	2617	5	29330	1	gene-LOC111895177	0
GO:0046373	L-arabinose metabolic process	biological_process	0.39199	1	1	2617	5	29330	1	gene-LOC111895177	0
GO:0035737	injection of substance in to other organism	biological_process	0.39246	1	1	2617	5	29330	0		1	gene-LOC111878757
GO:0035738	envenomation resulting in modulation of process in other organism	biological_process	0.39246	1	1	2617	5	29330	0		1	gene-LOC111878757
GO:0044559	envenomation resulting in modulation of voltage-gated potassium channel activity in other organism	biological_process	0.39246	1	1	2617	5	29330	0		1	gene-LOC111878757
GO:0044560	envenomation resulting in modulation of ion channel activity in other organism	biological_process	0.39246	1	1	2617	5	29330	0		1	gene-LOC111878757
GO:0044562	envenomation resulting in negative regulation of voltage-gated potassium channel activity in other organism	biological_process	0.39246	1	1	2617	5	29330	0		1	gene-LOC111878757
GO:0044564	envenomation resulting in occlusion of the pore of voltage-gated potassium channel in other organism	biological_process	0.39246	1	1	2617	5	29330	0		1	gene-LOC111878757
GO:0017053	transcription repressor complex	cellular_component	0.39278	1	3	2617	22	29330	3	gene-LOC111888188,gene-LOC111901463,gene-LOC111898469	0
GO:0033647	host intracellular organelle	cellular_component	0.3928	1	29	2617	297	29330	25	gene-LOC111902161,gene-LOC111911434,gene-LOC111877226,gene-LOC111906727,gene-LOC111884123,gene-LOC111884954,gene-LOC111887036,gene-LOC111876681,gene-LOC111889133,gene-LOC111876188,gene-LOC111881044,gene-LOC111915264,gene-LOC111887230,gene-LOC111918945,gene-LOC111889445,gene-LOC111905325,gene-LOC111902585,gene-LOC111915509,gene-LOC111917187,gene-LOC111902543,gene-LOC111895651,gene-LOC111901170,gen…	4	gene-LOC111914365,gene-LOC111917279,gene-LOC111876272,gene-LOC111911793
GO:0033648	host intracellular membrane-bounded organelle	cellular_component	0.3928	1	29	2617	297	29330	25	gene-LOC111884123,gene-LOC111911434,gene-LOC111877226,gene-LOC111906727,gene-LOC111902161,gene-LOC111889445,gene-LOC111902585,gene-LOC111905325,gene-LOC111915264,gene-LOC111918945,gene-LOC111887230,gene-LOC111876188,gene-LOC111889133,gene-LOC111881044,gene-LOC111887036,gene-LOC111884954,gene-LOC111876681,gene-LOC111902543,gene-LOC111917187,gene-LOC111915509,gene-LOC111889849,gene-LOC111883320,gen…	4	gene-LOC111917279,gene-LOC111914365,gene-LOC111876272,gene-LOC111911793
GO:0003697	single-stranded DNA binding	molecular_function	0.39326	1	8	2617	75	29330	7	gene-LOC111906727,gene-LOC111906275,gene-LOC111914554,gene-LOC111919754,gene-LOC111890477,gene-LOC111878524,gene-LOC111906744	1	gene-LOC111876230
GO:0000295	adenine nucleotide transmembrane transporter activity	molecular_function	0.39338	1	1	2617	6	29330	0		1	gene-LOC111912103
GO:0005346	purine ribonucleotide transmembrane transporter activity	molecular_function	0.39338	1	1	2617	6	29330	0		1	gene-LOC111912103
GO:0015215	nucleotide transmembrane transporter activity	molecular_function	0.39338	1	1	2617	6	29330	0		1	gene-LOC111912103
GO:0015216	purine nucleotide transmembrane transporter activity	molecular_function	0.39338	1	1	2617	6	29330	0		1	gene-LOC111912103
GO:0015605	organophosphate ester transmembrane transporter activity	molecular_function	0.39338	1	1	2617	6	29330	0		1	gene-LOC111912103
GO:0055088	lipid homeostasis	biological_process	0.39343	1	2	2617	13	29330	1	gene-LOC111913054	1	gene-LOC111893995
GO:0004826	phenylalanine-tRNA ligase activity	molecular_function	0.39346	1	1	2617	5	29330	1	gene-LOC111917472	0
GO:0009236	cobalamin biosynthetic process	biological_process	0.39391	1	4	2617	38	29330	1	gene-LOC111916886	3	gene-LOC111917488,gene-LOC111921221,gene-LOC111895535
GO:0007155	cell adhesion	biological_process	0.39431	1	17	2617	168	29330	10	gene-LOC111885312,gene-LOC111880479,gene-LOC111892306,gene-LOC111897420,gene-LOC111906982,gene-LOC111909806,gene-LOC111914800,gene-LOC111893271,gene-LOC111893272,gene-LOC111896824	7	gene-LOC111884664,gene-LOC111876726,gene-LOC111879009,gene-LOC111916361,gene-LOC111906785,gene-LOC111899221,gene-LOC111921221
GO:0009967	positive regulation of signal transduction	biological_process	0.39446	1	4	2617	30	29330	2	gene-LOC111902966,gene-LOC111913054	2	gene-LOC111914281,gene-LOC111903901
GO:0010647	positive regulation of cell communication	biological_process	0.39446	1	4	2617	30	29330	2	gene-LOC111902966,gene-LOC111913054	2	gene-LOC111914281,gene-LOC111903901
GO:0023056	positive regulation of signaling	biological_process	0.39446	1	4	2617	30	29330	2	gene-LOC111902966,gene-LOC111913054	2	gene-LOC111914281,gene-LOC111903901
GO:0008081	phosphoric diester hydrolase activity	molecular_function	0.39461	1	6	2617	55	29330	3	gene-LOC111914840,gene-LOC111903519,gene-LOC111907105	3	gene-LOC111886985,gene-LOC111876863,gene-LOC111915067
GO:0045156	electron transporter, transferring electrons within the cyclic electron transport pathway of photosynthesis activity	molecular_function	0.39464	1	2	2617	14	29330	2	gene-LOC111894360,gene-LOC111904778	0
GO:0006261	DNA-dependent DNA replication	biological_process	0.39651	1	18	2617	184	29330	13	gene-LOC111908347,Novel00135,gene-LOC111912453,gene-LOC111914339,gene-LOC111912473,gene-LOC111913192,gene-LOC111893105,gene-LOC111893406,gene-LOC111897921,gene-LOC111907653,gene-LOC111912362,gene-LOC111918788,gene-LOC111889849	5	gene-LOC111910602,gene-LOC111883974,gene-LOC111894603,gene-LOC111921221,gene-LOC111903230
GO:1902115	regulation of organelle assembly	biological_process	0.39665	1	1	2617	6	29330	0		1	gene-LOC111883728
GO:0015079	potassium ion transmembrane transporter activity	molecular_function	0.3982	1	9	2617	84	29330	6	gene-LOC111877001,gene-LOC111877458,gene-LOC111919472,gene-LOC111910808,gene-LOC111905917,gene-LOC111879170	3	gene-LOC111889884,gene-LOC111916361,gene-LOC111887179
GO:0048608	reproductive structure development	biological_process	0.39864	1	1	2617	7	29330	0		1	gene-LOC111878141
GO:0061458	reproductive system development	biological_process	0.39864	1	1	2617	7	29330	0		1	gene-LOC111878141
GO:0030479	actin cortical patch	cellular_component	0.39943	1	1	2617	6	29330	0		1	gene-LOC111908859
GO:0030863	cortical cytoskeleton	cellular_component	0.39943	1	1	2617	6	29330	0		1	gene-LOC111908859
GO:0030864	cortical actin cytoskeleton	cellular_component	0.39943	1	1	2617	6	29330	0		1	gene-LOC111908859
GO:0061645	endocytic patch	cellular_component	0.39943	1	1	2617	6	29330	0		1	gene-LOC111908859
GO:0030153	bacteriocin immunity	biological_process	0.40045	1	3	2617	25	29330	1	gene-LOC111910614	2	gene-LOC111920156,gene-LOC111909377
GO:0009617	response to bacterium	biological_process	0.40138	1	10	2617	92	29330	6	gene-LOC111878317,gene-LOC111920118,gene-LOC111876763,gene-LOC111901765,gene-LOC111907661,gene-LOC111895427	4	gene-LOC111878089,gene-LOC111889950,Novel00764,gene-LOC111901023
GO:0042742	defense response to bacterium	biological_process	0.40138	1	10	2617	92	29330	6	gene-LOC111895427,gene-LOC111907661,gene-LOC111878317,gene-LOC111901765,gene-LOC111920118,gene-LOC111876763	4	Novel00764,gene-LOC111901023,gene-LOC111878089,gene-LOC111889950
GO:0008883	glutamyl-tRNA reductase activity	molecular_function	0.4018	1	2	2617	15	29330	2	gene-LOC111900625,gene-LOC111889133	0
GO:0030176	integral component of endoplasmic reticulum membrane	cellular_component	0.4022	1	10	2617	97	29330	6	gene-LOC111887026,gene-LOC111915844,gene-LOC111876267,Novel00267,Novel00135,gene-LOC111876664	4	gene-LOC111886423,gene-LOC111919105,gene-LOC111885354,gene-LOC111902114
GO:0031227	intrinsic component of endoplasmic reticulum membrane	cellular_component	0.4022	1	10	2617	97	29330	6	gene-LOC111887026,gene-LOC111876267,gene-LOC111915844,Novel00267,gene-LOC111876664,Novel00135	4	gene-LOC111886423,gene-LOC111919105,gene-LOC111885354,gene-LOC111902114
GO:0000752	agglutination involved in conjugation with cellular fusion	biological_process	0.40233	1	1	2617	6	29330	0		1	gene-LOC111876726
GO:0000771	agglutination involved in conjugation	biological_process	0.40233	1	1	2617	6	29330	0		1	gene-LOC111876726
GO:0050839	cell adhesion molecule binding	molecular_function	0.40233	1	1	2617	6	29330	0		1	gene-LOC111876726
GO:0007530	sex determination	biological_process	0.40247	1	1	2617	4	29330	1	gene-LOC111907720	0
GO:0007531	mating type determination	biological_process	0.40247	1	1	2617	4	29330	1	gene-LOC111907720	0
GO:0007532	regulation of mating-type specific transcription, DNA-templated	biological_process	0.40247	1	1	2617	4	29330	1	gene-LOC111907720	0
GO:0008301	DNA binding, bending	molecular_function	0.40247	1	1	2617	4	29330	1	gene-LOC111907720	0
GO:0045895	positive regulation of mating-type specific transcription, DNA-templated	biological_process	0.40247	1	1	2617	4	29330	1	gene-LOC111907720	0
GO:0039664	lysis of host organelle involved in viral entry into host cell	biological_process	0.40323	1	1	2617	6	29330	0		1	gene-LOC111903533
GO:0016614	oxidoreductase activity, acting on CH-OH group of donors	molecular_function	0.40393	1	34	2617	378	29330	18	gene-LOC111918504,gene-LOC111902741,gene-LOC111875990,gene-LOC111878544,gene-LOC111907937,gene-LOC111882606,gene-LOC111895033,gene-LOC111898290,gene-LOC111889537,gene-LOC111900459,gene-LOC111920772,gene-LOC111877733,gene-LOC111898267,gene-LOC111914386,gene-LOC111908144,gene-LOC111878173,gene-LOC111885355,gene-LOC111908233	16	gene-LOC111886038,gene-LOC111877285,gene-LOC111889035,gene-LOC111903823,gene-LOC111913069,gene-LOC111901415,gene-LOC111918238,gene-LOC111909735,gene-LOC111879406,gene-LOC111898747,gene-LOC111901948,gene-LOC111903239,gene-LOC111905149,gene-LOC111901947,gene-LOC111877982,gene-LOC111901946
GO:0046812	host cell surface binding	molecular_function	0.40422	1	2	2617	16	29330	1	gene-LOC111901725	1	gene-LOC111896121
GO:0016998	cell wall macromolecule catabolic process	biological_process	0.40439	1	2	2617	16	29330	1	gene-LOC111902464	1	gene-LOC111891231
GO:0033178	proton-transporting two-sector ATPase complex, catalytic domain	cellular_component	0.40476	1	14	2617	122	29330	13	gene-LOC111887177,gene-LOC111919082,gene-LOC111911275,gene-LOC111896605,gene-LOC111898126,gene-LOC111920543,gene-LOC111877153,gene-LOC111905001,gene-LOC111879637,gene-LOC111890481,gene-LOC111919865,gene-LOC111912651,gene-LOC111904448	1	gene-LOC111910384
GO:0005786	signal recognition particle, endoplasmic reticulum targeting	cellular_component	0.40575	1	1	2617	6	29330	0		1	gene-LOC111907211
GO:0030942	endoplasmic reticulum signal peptide binding	molecular_function	0.40575	1	1	2617	6	29330	0		1	gene-LOC111907211
GO:0009605	response to external stimulus	biological_process	0.40644	1	40	2617	407	29330	20	gene-LOC111900787,gene-LOC111893105,gene-LOC111912730,gene-LOC111907661,gene-LOC111889045,gene-LOC111902821,gene-LOC111911925,gene-LOC111904051,gene-LOC111901765,gene-LOC111875853,gene-LOC111902384,gene-LOC111895427,gene-LOC111916156,gene-LOC111908508,gene-LOC111885301,gene-LOC111878317,gene-LOC111878024,gene-LOC111880828,gene-LOC111876763,gene-LOC111920118	20	Novel00764,gene-LOC111894603,gene-LOC111898421,gene-LOC111905139,gene-LOC111888623,gene-LOC111918920,gene-LOC111889799,gene-LOC111901023,gene-LOC111906785,gene-LOC111889884,gene-LOC111876563,gene-LOC111876427,gene-LOC111904850,gene-LOC111904574,gene-LOC111899528,gene-LOC111889950,gene-LOC111915721,gene-LOC111878089,gene-LOC111901461,gene-LOC111918130
GO:0006821	chloride transport	biological_process	0.40657	1	2	2617	14	29330	2	gene-LOC111904012,gene-LOC111890823	0
GO:0022603	regulation of anatomical structure morphogenesis	biological_process	0.40948	1	2	2617	17	29330	0		2	gene-LOC111914281,gene-LOC111903901
GO:0005315	inorganic phosphate transmembrane transporter activity	molecular_function	0.40953	1	1	2617	6	29330	0		1	gene-LOC111888901
GO:0000184	nuclear-transcribed mRNA catabolic process, nonsense-mediated decay	biological_process	0.41012	1	2	2617	11	29330	2	gene-LOC111901176,gene-LOC111918219	0
GO:0006270	DNA replication initiation	biological_process	0.41018	1	15	2617	159	29330	12	gene-LOC111912473,gene-LOC111912362,gene-LOC111889849,gene-LOC111893105,gene-LOC111913192,Novel00135,gene-LOC111893406,gene-LOC111908347,gene-LOC111912453,gene-LOC111907653,gene-LOC111914339,gene-LOC111897921	3	gene-LOC111894603,gene-LOC111910602,gene-LOC111921221
GO:0001933	negative regulation of protein phosphorylation	biological_process	0.41025	1	1	2617	5	29330	1	gene-LOC111880299	0
GO:0004862	cAMP-dependent protein kinase inhibitor activity	molecular_function	0.41025	1	1	2617	5	29330	1	gene-LOC111880299	0
GO:0006469	negative regulation of protein kinase activity	biological_process	0.41025	1	1	2617	5	29330	1	gene-LOC111880299	0
GO:0008603	cAMP-dependent protein kinase regulator activity	molecular_function	0.41025	1	1	2617	5	29330	1	gene-LOC111880299	0
GO:0033673	negative regulation of kinase activity	biological_process	0.41025	1	1	2617	5	29330	1	gene-LOC111880299	0
GO:0042326	negative regulation of phosphorylation	biological_process	0.41025	1	1	2617	5	29330	1	gene-LOC111880299	0
GO:0051348	negative regulation of transferase activity	biological_process	0.41025	1	1	2617	5	29330	1	gene-LOC111880299	0
GO:0006553	lysine metabolic process	biological_process	0.41082	1	4	2617	38	29330	3	gene-LOC111916381,gene-LOC111899161,gene-LOC111894548	1	gene-LOC111903823
GO:0008175	tRNA methyltransferase activity	molecular_function	0.41134	1	5	2617	48	29330	4	gene-LOC111921737,gene-LOC111888739,gene-LOC111890709,gene-LOC111891651	1	gene-LOC111909331
GO:0022624	proteasome accessory complex	cellular_component	0.41229	1	2	2617	15	29330	0		2	gene-LOC111904422,gene-LOC111884306
GO:0005744	TIM23 mitochondrial import inner membrane translocase complex	cellular_component	0.41298	1	1	2617	6	29330	0		1	gene-LOC111895710
GO:0015743	malate transport	biological_process	0.41371	1	5	2617	45	29330	5	gene-LOC111893777,gene-LOC111907346,gene-LOC111913760,gene-LOC111919194,gene-LOC111921897	0
GO:0008194	UDP-glycosyltransferase activity	molecular_function	0.41452	1	21	2617	184	29330	16	gene-LOC111891787,gene-LOC111917653,gene-LOC111898756,gene-LOC111909686,gene-LOC111914427,gene-LOC111918933,gene-LOC111910033,gene-LOC111909458,gene-LOC111884462,gene-LOC111907519,gene-LOC111884460,gene-LOC111890481,gene-LOC111915919,gene-LOC111884461,gene-LOC111904484,gene-LOC111918222	5	gene-LOC111899117,gene-LOC111911913,gene-LOC111895714,gene-LOC111895726,gene-LOC111890876
GO:0009235	cobalamin metabolic process	biological_process	0.41519	1	4	2617	39	29330	1	gene-LOC111916886	3	gene-LOC111921221,gene-LOC111895535,gene-LOC111917488
GO:0005742	mitochondrial outer membrane translocase complex	cellular_component	0.41542	1	4	2617	34	29330	3	gene-LOC111905001,gene-LOC111881403,gene-LOC111884223	1	gene-LOC111894365
GO:0016746	transferase activity, transferring acyl groups	molecular_function	0.41572	1	56	2617	609	29330	40	gene-LOC111915825,gene-LOC111920543,gene-LOC111898262,gene-LOC111897192,gene-LOC111879376,gene-LOC111915520,gene-LOC111880936,gene-LOC111880531,gene-LOC111908770,gene-LOC111876681,gene-LOC111921629,gene-LOC111877243,gene-LOC111908849,gene-LOC111913772,gene-LOC111885088,gene-LOC111884592,gene-LOC111901924,gene-LOC111910613,gene-LOC111878160,gene-LOC111909957,gene-LOC111906982,gene-LOC111887656,gen…	16	gene-LOC111879009,gene-LOC111919765,gene-LOC111895386,gene-LOC111897714,gene-LOC111890645,gene-LOC111892647,gene-LOC111921488,gene-LOC111888999,gene-LOC111901312,gene-LOC111905760,gene-LOC111881146,gene-LOC111917074,gene-LOC111878489,gene-LOC111906207,gene-LOC111877013,gene-LOC111908640
GO:0042132	fructose 1,6-bisphosphate 1-phosphatase activity	molecular_function	0.41578	1	1	2617	6	29330	1	gene-LOC111906142	0
GO:0009403	toxin biosynthetic process	biological_process	0.41587	1	4	2617	37	29330	3	gene-LOC111915980,gene-LOC111903839,gene-LOC111885718	1	gene-LOC111905039
GO:0005882	intermediate filament	cellular_component	0.41621	1	2	2617	14	29330	0		2	gene-LOC111892002,gene-LOC111897329
GO:0045111	intermediate filament cytoskeleton	cellular_component	0.41621	1	2	2617	14	29330	0		2	gene-LOC111897329,gene-LOC111892002
GO:0016833	oxo-acid-lyase activity	molecular_function	0.41628	1	1	2617	6	29330	1	gene-LOC111903705	0
GO:0010466	negative regulation of peptidase activity	biological_process	0.4173	1	1	2617	7	29330	1	Novel00524	0
GO:0010951	negative regulation of endopeptidase activity	biological_process	0.4173	1	1	2617	7	29330	1	Novel00524	0
GO:0045861	negative regulation of proteolysis	biological_process	0.4173	1	1	2617	7	29330	1	Novel00524	0
GO:0000272	polysaccharide catabolic process	biological_process	0.41749	1	7	2617	77	29330	1	gene-LOC111907105	6	gene-LOC111911271,gene-LOC111892932,gene-LOC111917073,gene-LOC111879749,gene-LOC111902686,gene-LOC111882774
GO:0000165	MAPK cascade	biological_process	0.4176	1	1	2617	4	29330	1	gene-LOC111913054	0
GO:0001919	regulation of receptor recycling	biological_process	0.4176	1	1	2617	4	29330	1	gene-LOC111913054	0
GO:0007040	lysosome organization	biological_process	0.4176	1	1	2617	4	29330	1	gene-LOC111913054	0
GO:0023014	signal transduction by protein phosphorylation	biological_process	0.4176	1	1	2617	4	29330	1	gene-LOC111913054	0
GO:0032008	positive regulation of TOR signaling	biological_process	0.4176	1	1	2617	4	29330	1	gene-LOC111913054	0
GO:0042632	cholesterol homeostasis	biological_process	0.4176	1	1	2617	4	29330	1	gene-LOC111913054	0
GO:0043200	response to amino acid	biological_process	0.4176	1	1	2617	4	29330	1	gene-LOC111913054	0
GO:0043408	regulation of MAPK cascade	biological_process	0.4176	1	1	2617	4	29330	1	gene-LOC111913054	0
GO:0043410	positive regulation of MAPK cascade	biological_process	0.4176	1	1	2617	4	29330	1	gene-LOC111913054	0
GO:0055092	sterol homeostasis	biological_process	0.4176	1	1	2617	4	29330	1	gene-LOC111913054	0
GO:0071229	cellular response to acid chemical	biological_process	0.4176	1	1	2617	4	29330	1	gene-LOC111913054	0
GO:0071230	cellular response to amino acid stimulus	biological_process	0.4176	1	1	2617	4	29330	1	gene-LOC111913054	0
GO:0080171	lytic vacuole organization	biological_process	0.4176	1	1	2617	4	29330	1	gene-LOC111913054	0
GO:0005852	eukaryotic translation initiation factor 3 complex	cellular_component	0.4181	1	3	2617	24	29330	3	gene-LOC111884045,gene-LOC111897921,gene-LOC111920495	0
GO:0042030	ATPase inhibitor activity	molecular_function	0.41978	1	3	2617	27	29330	2	gene-LOC111898155,gene-LOC111898262	1	Novel00310
GO:0042151	nematocyst	cellular_component	0.4198	1	1	2617	6	29330	0		1	gene-LOC111909373
GO:0019199	transmembrane receptor protein kinase activity	molecular_function	0.4212	1	2	2617	14	29330	0		2	gene-LOC111904842,gene-LOC111893069
GO:0016679	oxidoreductase activity, acting on diphenols and related substances as donors	molecular_function	0.42184	1	8	2617	79	29330	4	gene-LOC111885479,gene-LOC111889726,gene-LOC111919245,gene-LOC111912456	4	gene-LOC111911878,gene-LOC111894282,Novel01066,gene-LOC111886671
GO:0016805	dipeptidase activity	molecular_function	0.42223	1	1	2617	4	29330	1	gene-LOC111920827	0
GO:0008028	monocarboxylic acid transmembrane transporter activity	molecular_function	0.42389	1	1	2617	5	29330	1	gene-LOC111899878	0
GO:0004629	phospholipase C activity	molecular_function	0.42394	1	2	2617	15	29330	1	gene-LOC111903519	1	gene-LOC111915067
GO:0006950	response to stress	biological_process	0.42502	1	154	2617	1600	29330	91	gene-LOC111890990,gene-LOC111875853,gene-LOC111896634,gene-LOC111907661,gene-LOC111878524,gene-LOC111890809,gene-LOC111877989,gene-LOC111884123,gene-LOC111886823,gene-LOC111885088,gene-LOC111917933,gene-LOC111876949,gene-LOC111878024,gene-LOC111890626,gene-LOC111882195,gene-LOC111883911,gene-LOC111920118,gene-LOC111894567,gene-LOC111919754,gene-LOC111888247,gene-LOC111914132,gene-LOC111878377,gen…	63	gene-LOC111906785,gene-LOC111913134,gene-LOC111879857,gene-LOC111880510,gene-LOC111878787,gene-LOC111897614,gene-LOC111884556,gene-LOC111892039,gene-LOC111896403,gene-LOC111898421,gene-LOC111907977,gene-LOC111903894,gene-LOC111914134,gene-LOC111893069,gene-LOC111896420,gene-LOC111878110,gene-LOC111901384,gene-LOC111895714,gene-LOC111889950,gene-LOC111876563,gene-LOC111876427,gene-LOC111891298,gen…
GO:0002831	regulation of response to biotic stimulus	biological_process	0.42503	1	1	2617	4	29330	0		1	gene-LOC111904850
GO:0031347	regulation of defense response	biological_process	0.42503	1	1	2617	4	29330	0		1	gene-LOC111904850
GO:0045088	regulation of innate immune response	biological_process	0.42503	1	1	2617	4	29330	0		1	gene-LOC111904850
GO:0016725	oxidoreductase activity, acting on CH or CH2 groups	molecular_function	0.42615	1	3	2617	25	29330	3	gene-LOC111882479,gene-LOC111914355,gene-LOC111918906	0
GO:0005654	nucleoplasm	cellular_component	0.42629	1	41	2617	432	29330	34	gene-LOC111890232,gene-LOC111886443,gene-LOC111883477,gene-LOC111902555,gene-LOC111907152,gene-LOC111890626,gene-LOC111919865,gene-LOC111905577,gene-LOC111905745,gene-LOC111887026,gene-LOC111909452,gene-LOC111912473,gene-LOC111881536,gene-LOC111890597,gene-LOC111881480,gene-LOC111881093,gene-LOC111914922,gene-LOC111893408,gene-LOC111906017,gene-LOC111909686,gene-LOC111916523,gene-LOC111884099,gen…	7	gene-LOC111918033,gene-LOC111915332,gene-LOC111896121,gene-LOC111921221,gene-LOC111906284,gene-LOC111918336,gene-LOC111903203
GO:0006040	amino sugar metabolic process	biological_process	0.42637	1	3	2617	27	29330	1	gene-LOC111907149	2	gene-LOC111891231,gene-LOC111881704
GO:0046912	transferase activity, transferring acyl groups, acyl groups converted into alkyl on transfer	molecular_function	0.42661	1	2	2617	17	29330	2	gene-LOC111880531,gene-LOC111921629	0
GO:0120036	plasma membrane bounded cell projection organization	biological_process	0.42693	1	5	2617	46	29330	2	gene-LOC111912730,gene-LOC111916156	3	gene-LOC111901461,gene-LOC111921221,gene-LOC111905139
GO:0009832	plant-type cell wall biogenesis	biological_process	0.42856	1	2	2617	17	29330	1	gene-LOC111876276	1	gene-LOC111879504
GO:0010215	cellulose microfibril organization	biological_process	0.42856	1	2	2617	17	29330	1	gene-LOC111876276	1	gene-LOC111879504
GO:0030198	extracellular matrix organization	biological_process	0.42856	1	2	2617	17	29330	1	gene-LOC111876276	1	gene-LOC111879504
GO:0043062	extracellular structure organization	biological_process	0.42856	1	2	2617	17	29330	1	gene-LOC111876276	1	gene-LOC111879504
GO:0070726	cell wall assembly	biological_process	0.42856	1	2	2617	17	29330	1	gene-LOC111876276	1	gene-LOC111879504
GO:0071668	plant-type cell wall assembly	biological_process	0.42856	1	2	2617	17	29330	1	gene-LOC111876276	1	gene-LOC111879504
GO:0015740	C4-dicarboxylate transport	biological_process	0.42875	1	5	2617	46	29330	5	gene-LOC111919194,gene-LOC111921897,gene-LOC111913760,gene-LOC111907346,gene-LOC111893777	0
GO:0046173	polyol biosynthetic process	biological_process	0.4293	1	1	2617	7	29330	0		1	gene-LOC111909377
GO:0016051	carbohydrate biosynthetic process	biological_process	0.42954	1	26	2617	246	29330	21	gene-LOC111910033,gene-LOC111884462,gene-LOC111914427,gene-LOC111909686,gene-LOC111906142,gene-LOC111918933,gene-LOC111877438,gene-LOC111905103,gene-LOC111917653,gene-LOC111908530,gene-LOC111898756,gene-LOC111886180,gene-LOC111891787,gene-LOC111918222,gene-LOC111904484,gene-LOC111884461,Novel00316,gene-LOC111890481,gene-LOC111900240,gene-LOC111884460,gene-LOC111907519	5	gene-LOC111881541,gene-LOC111895726,gene-LOC111905714,gene-LOC111895714,gene-LOC111911913
GO:0004045	aminoacyl-tRNA hydrolase activity	molecular_function	0.43017	1	1	2617	7	29330	0		1	gene-LOC111884186
GO:0004820	glycine-tRNA ligase activity	molecular_function	0.4303	1	1	2617	5	29330	1	gene-LOC111895256	0
GO:0006426	glycyl-tRNA aminoacylation	biological_process	0.4303	1	1	2617	5	29330	1	gene-LOC111895256	0
GO:0008810	cellulase activity	molecular_function	0.43124	1	1	2617	6	29330	1	gene-LOC111886803	0
GO:0003341	cilium movement	biological_process	0.43156	1	1	2617	7	29330	0		1	gene-LOC111921221
GO:0006820	anion transport	biological_process	0.43178	1	23	2617	235	29330	16	gene-LOC111907346,gene-LOC111921287,gene-LOC111921897,gene-LOC111917985,gene-LOC111888217,gene-LOC111913760,gene-LOC111904012,gene-LOC111919194,gene-LOC111899878,gene-LOC111910021,gene-LOC111908304,gene-LOC111893777,gene-LOC111889295,gene-LOC111909260,gene-LOC111890823,gene-LOC111921621	7	gene-LOC111885354,gene-LOC111893866,gene-LOC111894364,gene-LOC111887180,gene-LOC111921677,gene-LOC111916019,gene-LOC111888901
GO:0006432	phenylalanyl-tRNA aminoacylation	biological_process	0.43197	1	1	2617	5	29330	1	gene-LOC111917539	0
GO:0006488	dolichol-linked oligosaccharide biosynthetic process	biological_process	0.43213	1	1	2617	6	29330	1	gene-LOC111880855	0
GO:0006490	oligosaccharide-lipid intermediate biosynthetic process	biological_process	0.43213	1	1	2617	6	29330	1	gene-LOC111880855	0
GO:0003879	ATP phosphoribosyltransferase activity	molecular_function	0.43291	1	1	2617	6	29330	1	gene-LOC111886824	0
GO:0006109	regulation of carbohydrate metabolic process	biological_process	0.43304	1	4	2617	21	29330	4	gene-LOC111913192,gene-LOC111881289,gene-LOC111905383,gene-LOC111890586	0
GO:0007007	inner mitochondrial membrane organization	biological_process	0.43322	1	2	2617	16	29330	2	gene-LOC111898828,gene-LOC111895774	0
GO:0042407	cristae formation	biological_process	0.43322	1	2	2617	16	29330	2	gene-LOC111898828,gene-LOC111895774	0
GO:0043495	protein-membrane adaptor activity	molecular_function	0.43324	1	1	2617	6	29330	1	gene-LOC111894911	0
GO:0034212	peptide N-acetyltransferase activity	molecular_function	0.43375	1	4	2617	33	29330	3	gene-LOC111876681,gene-LOC111901924,gene-LOC111916911	1	gene-LOC111877013
GO:0061733	peptide-lysine-N-acetyltransferase activity	molecular_function	0.43375	1	4	2617	33	29330	3	gene-LOC111901924,gene-LOC111876681,gene-LOC111916911	1	gene-LOC111877013
GO:0031406	carboxylic acid binding	molecular_function	0.43391	1	2	2617	17	29330	1	gene-LOC111880479	1	gene-LOC111895009
GO:0043177	organic acid binding	molecular_function	0.43391	1	2	2617	17	29330	1	gene-LOC111880479	1	gene-LOC111895009
GO:0016054	organic acid catabolic process	biological_process	0.43416	1	5	2617	48	29330	5	gene-LOC111901134,gene-LOC111906487,gene-LOC111894548,gene-LOC111891985,gene-LOC111916381	0
GO:0046395	carboxylic acid catabolic process	biological_process	0.43416	1	5	2617	48	29330	5	gene-LOC111906487,gene-LOC111901134,gene-LOC111894548,gene-LOC111891985,gene-LOC111916381	0
GO:1902600	proton transmembrane transport	biological_process	0.43675	1	37	2617	378	29330	25	gene-LOC111919082,gene-LOC111911275,gene-LOC111889809,gene-LOC111913543,gene-LOC111920543,gene-LOC111902161,gene-LOC111879637,gene-LOC111912651,gene-LOC111891623,gene-LOC111910058,gene-LOC111904716,gene-LOC111917933,gene-LOC111896032,gene-LOC111921045,gene-LOC111887177,gene-LOC111896605,gene-LOC111898903,gene-LOC111893851,gene-LOC111885967,gene-LOC111898126,gene-LOC111903705,gene-LOC111890481,gen…	12	gene-LOC111915525,gene-LOC111891028,gene-LOC111893741,gene-LOC111915067,gene-LOC111899528,gene-LOC111892553,gene-LOC111910384,gene-LOC111894576,gene-LOC111897395,gene-LOC111910602,gene-LOC111885027,gene-LOC111879749
GO:0033897	ribonuclease T2 activity	molecular_function	0.43703	1	1	2617	7	29330	1	gene-LOC111891167	0
GO:0055086	nucleobase-containing small molecule metabolic process	biological_process	0.43718	1	40	2617	435	29330	22	gene-LOC111893851,gene-LOC111885967,gene-LOC111905840,gene-LOC111890481,gene-LOC111904448,gene-LOC111903705,gene-LOC111877717,gene-LOC111888996,gene-LOC111919082,gene-LOC111911275,gene-LOC111889809,gene-LOC111891623,gene-LOC111912651,gene-LOC111909449,gene-LOC111889618,gene-LOC111902161,gene-LOC111904716,gene-LOC111878160,gene-LOC111919865,gene-LOC111875863,gene-LOC111896032,gene-LOC111921045	18	gene-LOC111910384,gene-LOC111894576,gene-LOC111888881,gene-LOC111897395,gene-LOC111910602,gene-LOC111913455,gene-LOC111877096,gene-LOC111888623,gene-LOC111885027,gene-LOC111879749,gene-LOC111877671,gene-LOC111896801,gene-LOC111883285,gene-LOC111891028,gene-LOC111915067,gene-LOC111892548,gene-LOC111892553,gene-LOC111898891
GO:0014065	phosphatidylinositol 3-kinase signaling	biological_process	0.43732	1	1	2617	6	29330	1	gene-LOC111902966	0
GO:0014066	regulation of phosphatidylinositol 3-kinase signaling	biological_process	0.43732	1	1	2617	6	29330	1	gene-LOC111902966	0
GO:0014068	positive regulation of phosphatidylinositol 3-kinase signaling	biological_process	0.43732	1	1	2617	6	29330	1	gene-LOC111902966	0
GO:0043548	phosphatidylinositol 3-kinase binding	molecular_function	0.43732	1	1	2617	6	29330	1	gene-LOC111902966	0
GO:0048015	phosphatidylinositol-mediated signaling	biological_process	0.43732	1	1	2617	6	29330	1	gene-LOC111902966	0
GO:0048017	inositol lipid-mediated signaling	biological_process	0.43732	1	1	2617	6	29330	1	gene-LOC111902966	0
GO:0022008	neurogenesis	biological_process	0.43864	1	4	2617	35	29330	2	gene-LOC111912730,gene-LOC111916156	2	gene-LOC111901461,gene-LOC111905139
GO:0030182	neuron differentiation	biological_process	0.43864	1	4	2617	35	29330	2	gene-LOC111912730,gene-LOC111916156	2	gene-LOC111905139,gene-LOC111901461
GO:0048699	generation of neurons	biological_process	0.43864	1	4	2617	35	29330	2	gene-LOC111912730,gene-LOC111916156	2	gene-LOC111901461,gene-LOC111905139
GO:0007606	sensory perception of chemical stimulus	biological_process	0.43931	1	3	2617	23	29330	3	gene-LOC111898733,gene-LOC111910845,gene-LOC111908770	0
GO:0033646	host intracellular part	cellular_component	0.44001	1	29	2617	302	29330	25	gene-LOC111889133,gene-LOC111876188,gene-LOC111881044,gene-LOC111887036,gene-LOC111884954,gene-LOC111876681,gene-LOC111889445,gene-LOC111905325,gene-LOC111902585,gene-LOC111918945,gene-LOC111915264,gene-LOC111887230,gene-LOC111902161,gene-LOC111884123,gene-LOC111911434,gene-LOC111877226,gene-LOC111906727,gene-LOC111883320,gene-LOC111901068,gene-LOC111895651,gene-LOC111901170,gene-LOC111889849,gen…	4	gene-LOC111914365,gene-LOC111917279,gene-LOC111911793,gene-LOC111876272
GO:0043656	host intracellular region	cellular_component	0.44001	1	29	2617	302	29330	25	gene-LOC111902161,gene-LOC111911434,gene-LOC111877226,gene-LOC111906727,gene-LOC111884123,gene-LOC111887036,gene-LOC111884954,gene-LOC111876681,gene-LOC111876188,gene-LOC111889133,gene-LOC111881044,gene-LOC111915264,gene-LOC111887230,gene-LOC111918945,gene-LOC111889445,gene-LOC111905325,gene-LOC111902585,gene-LOC111915509,gene-LOC111917187,gene-LOC111902543,gene-LOC111901170,gene-LOC111895651,gen…	4	gene-LOC111914365,gene-LOC111917279,gene-LOC111876272,gene-LOC111911793
GO:0008378	galactosyltransferase activity	molecular_function	0.44028	1	1	2617	7	29330	1	gene-LOC111918222	0
GO:0008918	lipopolysaccharide 3-alpha-galactosyltransferase activity	molecular_function	0.44028	1	1	2617	7	29330	1	gene-LOC111918222	0
GO:0035250	UDP-galactosyltransferase activity	molecular_function	0.44028	1	1	2617	7	29330	1	gene-LOC111918222	0
GO:0070069	cytochrome complex	cellular_component	0.44037	1	5	2617	47	29330	3	gene-LOC111911925,gene-LOC111913760,gene-LOC111898042	2	gene-LOC111905255,gene-LOC111918491
GO:0009116	nucleoside metabolic process	biological_process	0.44115	1	5	2617	52	29330	1	gene-LOC111889618	4	gene-LOC111913455,gene-LOC111892548,gene-LOC111877671,gene-LOC111898891
GO:0005244	voltage-gated ion channel activity	molecular_function	0.44185	1	5	2617	47	29330	4	gene-LOC111890823,gene-LOC111879170,gene-LOC111905659,gene-LOC111898338	1	gene-LOC111916361
GO:0022832	voltage-gated channel activity	molecular_function	0.44185	1	5	2617	47	29330	4	gene-LOC111905659,gene-LOC111890823,gene-LOC111879170,gene-LOC111898338	1	gene-LOC111916361
GO:0006213	pyrimidine nucleoside metabolic process	biological_process	0.44431	1	1	2617	7	29330	0		1	gene-LOC111892548
GO:0005199	structural constituent of cell wall	molecular_function	0.44468	1	3	2617	25	29330	2	gene-LOC111888190,gene-LOC111921785	1	gene-LOC111901912
GO:0018149	peptide cross-linking	biological_process	0.44506	1	1	2617	5	29330	1	gene-LOC111915825	0
GO:0045165	cell fate commitment	biological_process	0.44522	1	1	2617	5	29330	1	gene-LOC111907720	0
[truncated: 1,588 more rows]

## Sheet: Table S4
Supplementary Table 4. GO classification of the DEGs induced by IBAP in roots of lettuce
[truncated: 3,101 more rows]

[truncated: 4 more sheets: Table S5, Table S6, Table S7, Table S8]
